# Supplementary material for: Correction: Estimation of Dietary Iron Bioavailability from Food Iron Intake and Iron Status
Source: PLoS One. 2024 Dec 20;19(12):e0316371. doi: 10.1371/journal.pone.0316371 (PMC11661632; doi:10.1371/journal.pone.0316371)
Supplement: S1 Table — (XLSX) [file pone.0316371.s001.xlsx]

## Sheet: male over 18y old
volunteer	age	gender	iron (mg/d)	SF (ug/L)
NDNS1	19	Male	5.0576	45
NDNS2	19	Male	12.0177	19
NDNS3	19	Male	6.183	27
NDNS4	19	Male	22.284	67
NDNS5	19	Male	14.5247	138
NDNS6	19	Male	9.0551	69
NDNS7	20	Male	4.8438	80
NDNS8	20	Male	8.8898	129
NDNS9	20	Male	14.2029	28
NDNS10	20	Male	8.9146	85
NDNS11	20	Male	4.8187	60
NDNS12	20	Male	11.2259	83
NDNS13	20	Male	13.205	78
NDNS14	20	Male	5.5132	105
NDNS15	21	Male	6.1932	86
NDNS16	21	Male	16.046	93
NDNS17	21	Male	14.6653	179
NDNS18	21	Male	13.0061	23
NDNS19	22	Male	13.8829	110
NDNS20	22	Male	4.1952	89
NDNS21	22	Male	14.9333	77
NDNS22	22	Male	8.1384	109
NDNS23	22	Male	12.1453	54
NDNS24	22	Male	11.7329	87
NDNS25	22	Male	14.9185	112
NDNS26	23	Male	24.7036	120
NDNS27	23	Male	10.4097	77
NDNS28	23	Male	9.7774	72
NDNS29	23	Male	12.0453	155
NDNS30	23	Male	5.7252	84
NDNS31	23	Male	11.0465	58
NDNS32	24	Male	8.3644	80
NDNS33	24	Male	8.1609	79
NDNS34	24	Male	11.4975	53
NDNS35	24	Male	10.4826	58
NDNS36	24	Male	9.5075	17
NDNS37	24	Male	14.1597	178
NDNS38	24	Male	21.2306	33
NDNS39	24	Male	12.263	118
NDNS40	24	Male	12.0457	60
NDNS41	25	Male	7.3534	131
NDNS42	25	Male	20.7877	169
NDNS43	25	Male	7.6231	37
NDNS44	25	Male	12.4942	190
NDNS45	25	Male	11.8699	97
NDNS46	25	Male	8.8965	109
NDNS47	25	Male	19.0225	47
NDNS48	26	Male	11.3636	69
NDNS49	26	Male	10.9884	199
NDNS50	26	Male	13.7654	67
NDNS51	26	Male	24.891	39
NDNS52	26	Male	14.5234	28
NDNS53	27	Male	13.2547	105
NDNS54	27	Male	14.2772	119
NDNS55	27	Male	13.6343	89
NDNS56	27	Male	7.062	49
NDNS57	27	Male	9.0585	77
NDNS58	27	Male	12.6311	153
NDNS59	27	Male	7.5327	74
NDNS60	27	Male	13.7359	41
NDNS61	27	Male	18.8559	39
NDNS62	27	Male	14.4262	64
NDNS63	27	Male	9.3846	47
NDNS64	28	Male	7.5988	49
NDNS65	28	Male	13.2659	73
NDNS66	28	Male	13.0529	52
NDNS67	28	Male	14.5381	131
NDNS68	28	Male	8.2027	173
NDNS69	28	Male	8.9503	68
NDNS70	28	Male	12.7776	167
NDNS71	29	Male	9.002	118
NDNS72	29	Male	16.1219	59
NDNS73	29	Male	11.7968	30
NDNS74	29	Male	19.8474	68
NDNS75	29	Male	7.8782	141
NDNS76	29	Male	14.3581	137
NDNS77	29	Male	20.2007	144
NDNS78	29	Male	24.4548	170
NDNS79	29	Male	8.8585	257
NDNS80	29	Male	11.9728	80
NDNS81	30	Male	14.1052	83
NDNS82	30	Male	14.1399	170
NDNS83	30	Male	22.2299	45
NDNS84	30	Male	13.6763	122
NDNS85	30	Male	17.3863	154
NDNS86	30	Male	8.8158	48
NDNS87	30	Male	8.3881	198
NDNS88	30	Male	15.2221	90
NDNS89	30	Male	14.3167	166
NDNS90	30	Male	21.8347	22
NDNS91	30	Male	11.1213	53
NDNS92	30	Male	10.1613	47
NDNS93	30	Male	11.5332	27
NDNS94	30	Male	11.6342	95
NDNS95	30	Male	47.6643	108
NDNS96	30	Male	22.6252	158
NDNS97	31	Male	13.3361	74
NDNS98	31	Male	10.1729	175
NDNS99	31	Male	11.8156	70
NDNS100	31	Male	9.5231	117
NDNS101	31	Male	10.5521	30
NDNS102	31	Male	16.5803	39
NDNS103	31	Male	7.6403	42
NDNS104	31	Male	7.4321	51
NDNS105	31	Male	15.8425	74
NDNS106	31	Male	8.1993	152
NDNS107	31	Male	10.1219	86
NDNS108	31	Male	19.5795	112
NDNS109	32	Male	30.1935	77
NDNS110	32	Male	15.7855	106
NDNS111	32	Male	13.3112	123
NDNS112	32	Male	7.7138	64
NDNS113	32	Male	15.9246	78
NDNS114	32	Male	10.7259	133
NDNS115	32	Male	6.7315	116
NDNS116	32	Male	9.5232	51
NDNS117	32	Male	8.4305	188
NDNS118	32	Male	13.3765	161
NDNS119	32	Male	10.1365	88
NDNS120	33	Male	13.5019	55
NDNS121	33	Male	17.8786	235
NDNS122	33	Male	7.3125	164
NDNS123	33	Male	13.0419	18
NDNS124	33	Male	6.9934	166
NDNS125	33	Male	12.631	85
NDNS126	34	Male	20.0811	67
NDNS127	34	Male	27.7032	81
NDNS128	34	Male	12.7532	191
NDNS129	34	Male	6.5178	93
NDNS130	34	Male	10.126	88
NDNS131	34	Male	6.9212	186
NDNS132	34	Male	13.0823	27
NDNS133	34	Male	22.086	43
NDNS134	34	Male	16.0741	65
NDNS135	34	Male	15.0151	100
NDNS136	34	Male	14.2463	90
NDNS137	35	Male	5.8032	56
NDNS138	35	Male	6.8718	134
NDNS139	35	Male	14.8144	103
NDNS140	35	Male	14.9562	103
NDNS141	35	Male	14.269	53
NDNS142	35	Male	6.6614	50
NDNS143	35	Male	4.6117	121
NDNS144	35	Male	12.1205	121
NDNS145	35	Male	13.4775	256
NDNS146	35	Male	15.718	13
NDNS147	35	Male	16.4553	407
NDNS148	35	Male	12.4775	105
NDNS149	35	Male	20.1478	184
NDNS150	35	Male	12.6544	115
NDNS151	35	Male	12.7908	159
NDNS152	36	Male	24.1811	119
NDNS153	36	Male	16.7669	99
NDNS154	36	Male	22.9346	15
NDNS155	36	Male	16.0042	87
NDNS156	36	Male	9.527	62
NDNS157	36	Male	10.5943	84
NDNS158	36	Male	11.0157	77
NDNS159	36	Male	10.6457	214
NDNS160	36	Male	17.0675	73
NDNS161	36	Male	16.7379	686
NDNS162	36	Male	10.9146	127
NDNS163	36	Male	19.6047	80
NDNS164	36	Male	15.5018	156
NDNS165	36	Male	13.3247	588
NDNS166	36	Male	27.5251	80
NDNS167	36	Male	7.8871	124
NDNS168	36	Male	13.632	136
NDNS169	36	Male	7.9553	255
NDNS170	36	Male	14.5524	67
NDNS171	36	Male	12.7525	192
NDNS172	36	Male	9.0604	97
NDNS173	37	Male	12.3254	87
NDNS174	37	Male	15.857	140
NDNS175	37	Male	17.1221	241
NDNS176	37	Male	16.2043	151
NDNS177	37	Male	9.159	88
NDNS178	37	Male	27.4731	88
NDNS179	37	Male	12.495	218
NDNS180	37	Male	20.6054	149
NDNS181	37	Male	10.9842	76
NDNS182	37	Male	10.7247	38
NDNS183	37	Male	13.9385	69
NDNS184	37	Male	9.4368	82
NDNS185	37	Male	8.9301	82
NDNS186	37	Male	15.1599	84
NDNS187	38	Male	13.2273	79
NDNS188	38	Male	10.3246	125
NDNS189	38	Male	15.8602	90
NDNS190	38	Male	20.1535	162
NDNS191	38	Male	21.7574	71
NDNS192	38	Male	28.3633	84
NDNS193	38	Male	15.9305	245
NDNS194	38	Male	13.4283	72
NDNS195	38	Male	21.201	53
NDNS196	38	Male	11.1821	237
NDNS197	39	Male	16.8064	17
NDNS198	39	Male	12.6115	38
NDNS199	39	Male	5.4189	80
NDNS200	39	Male	19.9571	24
NDNS201	39	Male	16.5542	15
NDNS202	39	Male	13.4296	37
NDNS203	39	Male	14.9878	26
NDNS204	39	Male	21.0866	107
NDNS205	39	Male	11.5884	48
NDNS206	39	Male	17.2875	82
NDNS207	39	Male	12.1043	61
NDNS208	39	Male	10.3743	163
NDNS209	39	Male	12.9646	45
NDNS210	39	Male	21.5608	90
NDNS211	39	Male	19.4697	82
NDNS212	39	Male	9.7297	82
NDNS213	39	Male	31.6093	166
NDNS214	40	Male	7.9932	119
NDNS215	40	Male	14.397	73
NDNS216	40	Male	13.0588	91
NDNS217	40	Male	16.5328	105
NDNS218	40	Male	9.5193	118
NDNS219	40	Male	16.0528	44
NDNS220	40	Male	6.4682	81
NDNS221	40	Male	8.6972	111
NDNS222	41	Male	15.504	19
NDNS223	41	Male	12.901	94
NDNS224	41	Male	20.1502	413
NDNS225	41	Male	13.9797	173
NDNS226	41	Male	6.1576	107
NDNS227	41	Male	10.698	87
NDNS228	41	Male	11.5368	6
NDNS229	41	Male	6.7463	95
NDNS230	41	Male	26.5425	150
NDNS231	41	Male	18.8687	113
NDNS232	41	Male	22.3395	55
NDNS233	41	Male	11.9534	156
NDNS234	41	Male	12.1038	355
NDNS235	41	Male	21.5858	24
NDNS236	41	Male	12.5414	220
NDNS237	41	Male	15.0354	19
NDNS238	41	Male	16.0278	68
NDNS239	41	Male	13.8571	66
NDNS240	41	Male	7.4497	61
NDNS241	41	Male	22.1125	258
NDNS242	42	Male	11.2679	58
NDNS243	42	Male	13.4256	32
NDNS244	42	Male	12.9198	107
NDNS245	42	Male	4.4219	18
NDNS246	42	Male	9.5926	211
NDNS247	42	Male	10.8212	65
NDNS248	42	Male	8.8541	84
NDNS249	42	Male	17.2507	39
NDNS250	42	Male	14.7931	158
NDNS251	42	Male	8.6377	224
NDNS252	42	Male	13.4973	144
NDNS253	42	Male	22.8665	48
NDNS254	43	Male	18.1305	257
NDNS255	43	Male	6.5369	402
NDNS256	43	Male	16.8176	139
NDNS257	43	Male	14.594	134
NDNS258	43	Male	11.826	57
NDNS259	43	Male	18.2061	124
NDNS260	43	Male	12.6026	240
NDNS261	43	Male	15.2299	108
NDNS262	43	Male	16.215	41
NDNS263	43	Male	6.1248	113
NDNS264	43	Male	10.3166	159
NDNS265	43	Male	14.7152	67
NDNS266	44	Male	21.7756	20
NDNS267	44	Male	8.5595	322
NDNS268	44	Male	7.235	50
NDNS269	44	Male	10.9181	69
NDNS270	44	Male	10.1133	92
NDNS271	44	Male	15.2256	324
NDNS272	44	Male	21.7363	202
NDNS273	44	Male	6.7448	226
NDNS274	44	Male	12.9403	162
NDNS275	44	Male	14.6864	61
NDNS276	44	Male	14.3847	53
NDNS277	44	Male	13.1285	43
NDNS278	44	Male	16.7594	60
NDNS279	44	Male	12.3839	96
NDNS280	44	Male	15.3265	166
NDNS281	44	Male	12.574	542
NDNS282	45	Male	10.2036	47
NDNS283	45	Male	14.4734	100
NDNS284	45	Male	7.9778	76
NDNS285	45	Male	4.919	65
NDNS286	45	Male	20.1433	67
NDNS287	45	Male	19.8847	110
NDNS288	45	Male	15.0355	134
NDNS289	45	Male	16.3005	49
NDNS290	45	Male	10.4798	84
NDNS291	45	Male	19.1733	122
NDNS292	45	Male	7.5597	9
NDNS293	45	Male	20.1256	258
NDNS294	45	Male	7.003	51
NDNS295	46	Male	19.857	114
NDNS296	46	Male	10.7243	608
NDNS297	46	Male	13.5011	80
NDNS298	46	Male	13.8669	87
NDNS299	46	Male	18.5901	350
NDNS300	46	Male	10.281	159
NDNS301	46	Male	14.2781	101
NDNS302	46	Male	12.0289	56
NDNS303	46	Male	14.8509	150
NDNS304	46	Male	19.6042	92
NDNS305	46	Male	5.0499	104
NDNS306	46	Male	10.3126	19
NDNS307	46	Male	5.1801	211
NDNS308	47	Male	13.1344	13
NDNS309	47	Male	10.4811	57
NDNS310	47	Male	18.0936	202
NDNS311	47	Male	15.4044	187
NDNS312	47	Male	13.4585	91
NDNS313	47	Male	14.3531	132
NDNS314	47	Male	22.4965	82
NDNS315	47	Male	12.2171	183
NDNS316	47	Male	3.8619	52
NDNS317	47	Male	13.1399	64
NDNS318	47	Male	12.9843	157
NDNS319	48	Male	12.0903	63
NDNS320	48	Male	5.16	91
NDNS321	48	Male	10.3906	624
NDNS322	48	Male	13.5826	90
NDNS323	48	Male	10.5949	121
NDNS324	48	Male	9.3675	129
NDNS325	48	Male	18.8902	64
NDNS326	48	Male	11.1083	22
NDNS327	48	Male	8.2427	17
NDNS328	48	Male	22.0768	48
NDNS329	48	Male	7.9948	57
NDNS330	49	Male	12.312	237
NDNS331	49	Male	16.0708	108
NDNS332	49	Male	19.7524	48
NDNS333	49	Male	13.0088	297
NDNS334	49	Male	10.7746	239
NDNS335	49	Male	11.5625	200
NDNS336	49	Male	10.826	211
NDNS337	50	Male	15.679	32
NDNS338	50	Male	20.2137	102
NDNS339	50	Male	13.5672	37
NDNS340	50	Male	11.4548	214
NDNS341	50	Male	16.1701	49
NDNS342	50	Male	13.6068	148
NDNS343	50	Male	15.6851	32
NDNS344	50	Male	19.681	160
NDNS345	50	Male	5.3347	166
NDNS346	50	Male	11.6839	80
NDNS347	50	Male	9.1625	138
NDNS348	51	Male	11.0873	47
NDNS349	51	Male	6.5318	211
NDNS350	51	Male	22.3326	38
NDNS351	51	Male	21.9034	111
NDNS352	51	Male	22.3998	31
NDNS353	51	Male	14.5828	100
NDNS354	51	Male	2.7819	42
NDNS355	51	Male	14.4762	159
NDNS356	51	Male	13.4006	109
NDNS357	51	Male	17.3526	53
NDNS358	51	Male	18.6196	197
NDNS359	51	Male	9.1427	319
NDNS360	52	Male	11.5187	66
NDNS361	52	Male	12.6747	71
NDNS362	52	Male	12.381	262
NDNS363	52	Male	18.6414	141
NDNS364	52	Male	11.5539	115
NDNS365	52	Male	17.8618	383
NDNS366	52	Male	12.3444	33
NDNS367	52	Male	17.0741	21
NDNS368	52	Male	14.232	371
NDNS369	52	Male	16.4227	62
NDNS370	53	Male	13.9714	9
NDNS371	53	Male	16.63	149
NDNS372	53	Male	12.2881	137
NDNS373	53	Male	15.165	152
NDNS374	53	Male	18.7232	213
NDNS375	53	Male	9.4511	84
NDNS376	53	Male	13.6978	164
NDNS377	53	Male	22.7659	96
NDNS378	53	Male	8.3745	54
NDNS379	53	Male	7.4557	18
NDNS380	53	Male	10.0948	180
NDNS381	53	Male	12.5762	105
NDNS382	53	Male	16.1435	101
NDNS383	53	Male	6.4844	101
NDNS384	53	Male	14.2972	82
NDNS385	53	Male	16.1163	56
NDNS386	53	Male	15.1582	129
NDNS387	53	Male	10.5321	236
NDNS388	54	Male	7.5081	24
NDNS389	54	Male	6.5946	23
NDNS390	54	Male	12.2227	247
NDNS391	54	Male	3.5023	235
NDNS392	54	Male	12.3	138
NDNS393	54	Male	13.851	86
NDNS394	54	Male	11.7223	119
NDNS395	54	Male	8.1347	26
NDNS396	54	Male	12.9248	278
NDNS397	54	Male	10.3592	104
NDNS398	54	Male	7.9152	480
NDNS399	54	Male	10.8115	23
NDNS400	55	Male	8.9991	68
NDNS401	55	Male	11.8134	120
NDNS402	55	Male	13.9543	506
NDNS403	55	Male	14.7724	12
NDNS404	55	Male	6.0704	82
NDNS405	55	Male	16.1033	132
NDNS406	55	Male	12.5578	20
NDNS407	55	Male	10.1702	208
NDNS408	55	Male	11.5768	98
NDNS409	55	Male	13.5534	144
NDNS410	56	Male	9.062	71
NDNS411	56	Male	18.0476	26
NDNS412	56	Male	10.4943	22
NDNS413	56	Male	12.4745	20
NDNS414	56	Male	8.9275	49
NDNS415	56	Male	13.2775	211
NDNS416	56	Male	15.6065	57
NDNS417	56	Male	12.2718	162
NDNS418	56	Male	18.0329	13
NDNS419	56	Male	15.1254	104
NDNS420	56	Male	8.3502	174
NDNS421	56	Male	20.2622	169
NDNS422	56	Male	13.5814	140
NDNS423	57	Male	20.6574	183
NDNS424	57	Male	18.538	51
NDNS425	57	Male	13.3119	133
NDNS426	57	Male	11.855	195
NDNS427	57	Male	12.4784	42
NDNS428	57	Male	19.4487	158
NDNS429	57	Male	20.5179	6
NDNS430	57	Male	12.4925	148
NDNS431	57	Male	14.6409	99
NDNS432	58	Male	11.4826	42
NDNS433	58	Male	12.624	299
NDNS434	58	Male	15.9695	188
NDNS435	58	Male	10.5075	76
NDNS436	58	Male	13.452	204
NDNS437	58	Male	14.3087	81
NDNS438	58	Male	16.677	182
NDNS439	58	Male	16.2985	253
NDNS440	59	Male	8.3502	219
NDNS441	59	Male	17.3296	81
NDNS442	59	Male	12.2223	93
NDNS443	59	Male	11.1161	170
NDNS444	59	Male	9.9246	225
NDNS445	59	Male	16.0448	29
NDNS446	59	Male	13.3296	204
NDNS447	59	Male	15.9529	327
NDNS448	59	Male	16.4882	74
NDNS449	60	Male	10.1349	183
NDNS450	60	Male	17.7091	88
NDNS451	60	Male	13.0347	72
NDNS452	60	Male	15.4611	36
NDNS453	60	Male	11.9994	163
NDNS454	60	Male	17.148	61
NDNS455	60	Male	18.3391	54
NDNS456	61	Male	10.6531	223
NDNS457	61	Male	14.3775	178
NDNS458	61	Male	8.4653	176
NDNS459	61	Male	13.7122	171
NDNS460	61	Male	6.6017	220
NDNS461	61	Male	14.1356	180
NDNS462	62	Male	6.6936	194
NDNS463	62	Male	19.6194	236
NDNS464	62	Male	24.1418	42
NDNS465	62	Male	20.8709	71
NDNS466	62	Male	4.176	222
NDNS467	62	Male	10.0258	134
NDNS468	62	Male	23.2436	74
NDNS469	62	Male	14.6261	320
NDNS470	62	Male	16.4647	106
NDNS471	62	Male	5.4087	143
NDNS472	62	Male	10.1699	145
NDNS473	62	Male	19.9812	253
NDNS474	62	Male	13.7706	74
NDNS475	63	Male	24.4546	97
NDNS476	63	Male	11.1822	20
NDNS477	63	Male	9.2912	114
NDNS478	63	Male	16.2212	306
NDNS479	63	Male	5.7564	42
NDNS480	63	Male	11.6594	90
NDNS481	63	Male	16.8503	1530
NDNS482	63	Male	20.4558	22
NDNS483	63	Male	9.9443	72
NDNS484	63	Male	13.1805	121
NDNS485	63	Male	20.2883	31
NDNS486	64	Male	5.4104	185
NDNS487	64	Male	12.4635	110
NDNS488	64	Male	17.5459	124
NDNS489	64	Male	13.5373	65
NDNS490	64	Male	11.4303	79
NDNS491	64	Male	12.3563	193
NDNS492	64	Male	16.0332	279
NDNS493	64	Male	7.8526	106
NDNS494	64	Male	11.7009	52
NDNS495	64	Male	10.3533	268

## Sheet: analysisI
			Assumed absorption (%)																										Centile of requirement
Volunteer	Serum Ferritin (ug/L)	Habitual mean daily Fe intake(mg)	1	2	3	4	5	6	7	8	9	10	11	12	13	14	15	16	17	18	19	20	21	22	23	24	25		1	2	3	4	5	6	7	8	9	10	11	12	13	14	15	16	17	18	19	20	21
NDNS1	45	5.0576	0.050576	0.101152	0.151728	0.202304	0.25288	0.303456	0.354032	0.404608	0.455184	0.50576	0.556336	0.606912	0.657488	0.708064	0.75864	0.809216	0.859792	0.910368	0.960944	1.01152	1.0621	1.11267	1.16325	1.21382	1.2644		#N/A	#N/A	#N/A	#N/A	#N/A	#N/A	#N/A	#N/A	#N/A	#N/A	#N/A	#N/A	#N/A	1.5	4.5	7.5	12	18	26.5	36	45.5
NDNS2	19	12.0177	0.120177	0.240354	0.360531	0.480708	0.600885	0.721062	0.841239	0.961416	1.08159	1.20177	1.32195	1.44212	1.5623	1.68248	1.80266	1.92283	2.04301	2.16319	2.28336	2.40354	2.52372	2.64389	2.76407	2.88425	3.00442		#N/A	#N/A	#N/A	#N/A	#N/A	2	10.5	26.5	49	70.5	85.5	93.5	99	100	100	100	100	100	100	100	100
NDNS3	27	6.183	0.06183	0.12366	0.18549	0.24732	0.30915	0.37098	0.43281	0.49464	0.55647	0.6183	0.68013	0.74196	0.80379	0.86562	0.92745	0.98928	1.05111	1.11294	1.17477	1.2366	1.29843	1.36026	1.42209	1.48392	1.54575		#N/A	#N/A	#N/A	#N/A	#N/A	#N/A	#N/A	#N/A	#N/A	#N/A	0.5	3.5	7.5	12.5	20.5	32	43.5	55	66	76	83
NDNS4	67	22.284	0.22284	0.44568	0.66852	0.89136	1.1142	1.33704	1.55988	1.78272	2.00556	2.2284	2.45124	2.67408	2.89692	3.11976	3.3426	3.56544	3.78828	4.01112	4.23396	4.4568	4.67964	4.90248	5.12532	5.34816	5.571		#N/A	#N/A	0	15.5	55	86.5	99	100	100	100	100	100	100	100	100	100	100	100	100	100	100
NDNS5	138	14.5247	0.145247	0.290494	0.435741	0.580988	0.726235	0.871482	1.01673	1.16198	1.30722	1.45247	1.59772	1.74296	1.88821	2.03346	2.1787	2.32395	2.4692	2.61445	2.75969	2.90494	3.05019	3.19543	3.34068	3.48593	3.63118		#N/A	#N/A	#N/A	#N/A	2.5	13.5	37	63.5	84	94	100	100	100	100	100	100	100	100	100	100	100
NDNS6	69	9.0551	0.090551	0.181102	0.271653	0.362204	0.452755	0.543306	0.633857	0.724408	0.814959	0.90551	0.996061	1.08661	1.17716	1.26771	1.35826	1.44882	1.53937	1.62992	1.72047	1.81102	1.90157	1.99212	2.08267	2.17322	2.26377		#N/A	#N/A	#N/A	#N/A	#N/A	#N/A	#N/A	2.5	8	17.5	33	50	66.5	80	88.5	94	98	100	100	100	100
NDNS7	80	4.8438	0.048438	0.096876	0.145314	0.193752	0.24219	0.290628	0.339066	0.387504	0.435942	0.48438	0.532818	0.581256	0.629694	0.678132	0.72657	0.775008	0.823446	0.871884	0.920322	0.96876	1.0172	1.06564	1.11407	1.16251	1.21095		#N/A	#N/A	#N/A	#N/A	#N/A	#N/A	#N/A	#N/A	#N/A	#N/A	#N/A	#N/A	#N/A	0	2.5	5.5	9	13.5	19.5	28	37
NDNS8	129	8.8898	0.088898	0.177796	0.266694	0.355592	0.44449	0.533388	0.622286	0.711184	0.800082	0.88898	0.977878	1.06678	1.15567	1.24457	1.33347	1.42237	1.51127	1.60016	1.68906	1.77796	1.86686	1.95576	2.04465	2.13355	2.22245		#N/A	#N/A	#N/A	#N/A	#N/A	#N/A	#N/A	1.5	7	15.5	29.5	46.5	62.5	77	86.5	92.5	97	100	100	100	100
NDNS9	28	14.2029	0.142029	0.284058	0.426087	0.568116	0.710145	0.852174	0.994203	1.13623	1.27826	1.42029	1.56232	1.70435	1.84638	1.98841	2.13043	2.27246	2.41449	2.55652	2.69855	2.84058	2.98261	3.12464	3.26667	3.4087	3.55072		#N/A	#N/A	#N/A	#N/A	1.5	11.5	33	59	81	92.5	99	100	100	100	100	100	100	100	100	100	100
NDNS10	85	8.9146	0.089146	0.178292	0.267438	0.356584	0.44573	0.534876	0.624022	0.713168	0.802314	0.89146	0.980606	1.06975	1.1589	1.24804	1.33719	1.42634	1.51548	1.60463	1.69377	1.78292	1.87207	1.96121	2.05036	2.1395	2.22865		#N/A	#N/A	#N/A	#N/A	#N/A	#N/A	#N/A	2	7	15.5	30	47	63	77.5	87	92.5	97	100	100	100	100
NDNS11	60	4.8187	0.048187	0.096374	0.144561	0.192748	0.240935	0.289122	0.337309	0.385496	0.433683	0.48187	0.530057	0.578244	0.626431	0.674618	0.722805	0.770992	0.819179	0.867366	0.915553	0.96374	1.01193	1.06011	1.1083	1.15649	1.20467		#N/A	#N/A	#N/A	#N/A	#N/A	#N/A	#N/A	#N/A	#N/A	#N/A	#N/A	#N/A	#N/A	0	2.5	5	8.5	13	19	27	36
NDNS12	83	11.2259	0.112259	0.224518	0.336777	0.449036	0.561295	0.673554	0.785813	0.898072	1.01033	1.12259	1.23485	1.34711	1.45937	1.57163	1.68388	1.79614	1.9084	2.02066	2.13292	2.24518	2.35744	2.4697	2.58196	2.69422	2.80647		#N/A	#N/A	#N/A	#N/A	#N/A	0	6	16.5	36	56.5	75.5	87.5	94.5	99	100	100	100	100	100	100	100
NDNS13	78	13.205	0.13205	0.2641	0.39615	0.5282	0.66025	0.7923	0.92435	1.0564	1.18845	1.3205	1.45255	1.5846	1.71665	1.8487	1.98075	2.1128	2.24485	2.3769	2.50895	2.641	2.77305	2.9051	3.03715	3.1692	3.30125		#N/A	#N/A	#N/A	#N/A	#N/A	6.5	20.5	44.5	68	85.5	94	99.5	100	100	100	100	100	100	100	100	100
NDNS14	105	5.5132	0.055132	0.110264	0.165396	0.220528	0.27566	0.330792	0.385924	0.441056	0.496188	0.55132	0.606452	0.661584	0.716716	0.771848	0.82698	0.882112	0.937244	0.992376	1.04751	1.10264	1.15777	1.2129	1.26804	1.32317	1.3783		#N/A	#N/A	#N/A	#N/A	#N/A	#N/A	#N/A	#N/A	#N/A	#N/A	#N/A	#N/A	2	5	9	14.5	22.5	32.5	43	53	63
NDNS15	86	6.1932	0.061932	0.123864	0.185796	0.247728	0.30966	0.371592	0.433524	0.495456	0.557388	0.61932	0.681252	0.743184	0.805116	0.867048	0.92898	0.990912	1.05284	1.11478	1.17671	1.23864	1.30057	1.3625	1.42444	1.48637	1.5483		#N/A	#N/A	#N/A	#N/A	#N/A	#N/A	#N/A	#N/A	#N/A	#N/A	0.5	3.5	7.5	13	21	32	44	55	66	76	83.5
NDNS16	93	16.046	0.16046	0.32092	0.48138	0.64184	0.8023	0.96276	1.12322	1.28368	1.44414	1.6046	1.76506	1.92552	2.08598	2.24644	2.4069	2.56736	2.72782	2.88828	3.04874	3.2092	3.36966	3.53012	3.69058	3.85104	4.0115		#N/A	#N/A	#N/A	#N/A	7	27	56.5	81.5	93.5	100	100	100	100	100	100	100	100	100	100	100	100
NDNS17	179	14.6653	0.146653	0.293306	0.439959	0.586612	0.733265	0.879918	1.02657	1.17322	1.31988	1.46653	1.61318	1.75984	1.90649	2.05314	2.19979	2.34645	2.4931	2.63975	2.78641	2.93306	3.07971	3.22637	3.37302	3.51967	3.66633		#N/A	#N/A	#N/A	#N/A	3	14.5	39	65.5	85.5	95	100	100	100	100	100	100	100	100	100	100	100
NDNS18	23	13.0061	0.130061	0.260122	0.390183	0.520244	0.650305	0.780366	0.910427	1.04049	1.17055	1.30061	1.43067	1.56073	1.69079	1.82085	1.95091	2.08098	2.21104	2.3411	2.47116	2.60122	2.73128	2.86134	2.9914	3.12146	3.25152		#N/A	#N/A	#N/A	#N/A	#N/A	5.5	18	41.5	65	83.5	93	99	100	100	100	100	100	100	100	100	100
NDNS19	110	13.8829	0.138829	0.277658	0.416487	0.555316	0.694145	0.832974	0.971803	1.11063	1.24946	1.38829	1.52712	1.66595	1.80478	1.94361	2.08243	2.22126	2.36009	2.49892	2.63775	2.77658	2.91541	3.05424	3.19307	3.3319	3.47072		#N/A	#N/A	#N/A	#N/A	1	9.5	28.5	54.5	77.5	90.5	97.5	100	100	100	100	100	100	100	100	100	100
NDNS20	89	4.1952	0.041952	0.083904	0.125856	0.167808	0.20976	0.251712	0.293664	0.335616	0.377568	0.41952	0.461472	0.503424	0.545376	0.587328	0.62928	0.671232	0.713184	0.755136	0.797088	0.83904	0.880992	0.922944	0.964896	1.00685	1.0488		#N/A	#N/A	#N/A	#N/A	#N/A	#N/A	#N/A	#N/A	#N/A	#N/A	#N/A	#N/A	#N/A	#N/A	#N/A	0	2	4	7	10	14.5
NDNS21	77	14.9333	0.149333	0.298666	0.447999	0.597332	0.746665	0.895998	1.04533	1.19466	1.344	1.49333	1.64266	1.792	1.94133	2.09066	2.23999	2.38933	2.53866	2.68799	2.83733	2.98666	3.13599	3.28533	3.43466	3.58399	3.73332		#N/A	#N/A	#N/A	#N/A	3.5	16.5	42.5	69.5	87.5	96	100	100	100	100	100	100	100	100	100	100	100
NDNS22	109	8.1384	0.081384	0.162768	0.244152	0.325536	0.40692	0.488304	0.569688	0.651072	0.732456	0.81384	0.895224	0.976608	1.05799	1.13938	1.22076	1.30214	1.38353	1.46491	1.5463	1.62768	1.70906	1.79045	1.87183	1.95322	2.0346		#N/A	#N/A	#N/A	#N/A	#N/A	#N/A	#N/A	#N/A	3	8	16	29.5	45	59.5	73.5	83.5	90	94.5	98	100	100
NDNS23	54	12.1453	0.121453	0.242906	0.364359	0.485812	0.607265	0.728718	0.850171	0.971624	1.09308	1.21453	1.33598	1.45744	1.57889	1.70034	1.8218	1.94325	2.0647	2.18615	2.30761	2.42906	2.55051	2.67197	2.79342	2.91487	3.03632		#N/A	#N/A	#N/A	#N/A	#N/A	2.5	11	28.5	51	72.5	86.5	94.5	99.5	100	100	100	100	100	100	100	100
NDNS24	87	11.7329	0.117329	0.234658	0.351987	0.469316	0.586645	0.703974	0.821303	0.938632	1.05596	1.17329	1.29062	1.40795	1.52528	1.64261	1.75994	1.87726	1.99459	2.11192	2.22925	2.34658	2.46391	2.58124	2.69857	2.8159	2.93322		#N/A	#N/A	#N/A	#N/A	#N/A	1.5	8.5	22.5	44.5	65.5	82.5	91.5	97.5	100	100	100	100	100	100	100	100
NDNS25	112	14.9185	0.149185	0.29837	0.447555	0.59674	0.745925	0.89511	1.04429	1.19348	1.34266	1.49185	1.64104	1.79022	1.9394	2.08859	2.23778	2.38696	2.53614	2.68533	2.83452	2.9837	3.13288	3.28207	3.43125	3.58044	3.72962		#N/A	#N/A	#N/A	#N/A	3.5	16	42.5	69	87	96	100	100	100	100	100	100	100	100	100	100	100
NDNS26	120	24.7036	0.247036	0.494072	0.741108	0.988144	1.23518	1.48222	1.72925	1.97629	2.22332	2.47036	2.7174	2.96443	3.21147	3.4585	3.70554	3.95258	4.19961	4.44665	4.69368	4.94072	5.18776	5.43479	5.68183	5.92886	6.1759		#N/A	#N/A	3.5	31.5	75.5	95.5	100	100	100	100	100	100	100	100	100	100	100	100	100	100	100
NDNS27	77	10.4097	0.104097	0.208194	0.312291	0.416388	0.520485	0.624582	0.728679	0.832776	0.936873	1.04097	1.14507	1.24916	1.35326	1.45736	1.56146	1.66555	1.76965	1.87375	1.97784	2.08194	2.18604	2.29013	2.39423	2.49833	2.60243		#N/A	#N/A	#N/A	#N/A	#N/A	#N/A	2.5	9.5	22.5	41.5	60.5	77.5	88	94.5	99	100	100	100	100	100	100
NDNS28	72	9.7774	0.097774	0.195548	0.293322	0.391096	0.48887	0.586644	0.684418	0.782192	0.879966	0.97774	1.07551	1.17329	1.27106	1.36884	1.46661	1.56438	1.66216	1.75993	1.85771	1.95548	2.05325	2.15103	2.2488	2.34658	2.44435		#N/A	#N/A	#N/A	#N/A	#N/A	#N/A	0.5	6	14.5	29.5	48	65.5	80.5	89	95	99	100	100	100	100	100
NDNS29	155	12.0453	0.120453	0.240906	0.361359	0.481812	0.602265	0.722718	0.843171	0.963624	1.08408	1.20453	1.32498	1.44544	1.56589	1.68634	1.80679	1.92725	2.0477	2.16815	2.28861	2.40906	2.52951	2.64997	2.77042	2.89087	3.01132		#N/A	#N/A	#N/A	#N/A	#N/A	2.5	10.5	27	49.5	71	85.5	94	99	100	100	100	100	100	100	100	100
NDNS30	84	5.7252	0.057252	0.114504	0.171756	0.229008	0.28626	0.343512	0.400764	0.458016	0.515268	0.57252	0.629772	0.687024	0.744276	0.801528	0.85878	0.916032	0.973284	1.03054	1.08779	1.14504	1.20229	1.25954	1.3168	1.37405	1.4313		#N/A	#N/A	#N/A	#N/A	#N/A	#N/A	#N/A	#N/A	#N/A	#N/A	#N/A	0.5	3.5	7	12	19	29	40	50.5	60.5	70.5
NDNS31	58	11.0465	0.110465	0.22093	0.331395	0.44186	0.552325	0.66279	0.773255	0.88372	0.994185	1.10465	1.21511	1.32558	1.43605	1.54651	1.65697	1.76744	1.87791	1.98837	2.09883	2.2093	2.31976	2.43023	2.54069	2.65116	2.76163		#N/A	#N/A	#N/A	#N/A	#N/A	#N/A	5	14.5	33	53.5	72.5	86	93.5	98.5	100	100	100	100	100	100	100
NDNS32	80	8.3644	0.083644	0.167288	0.250932	0.334576	0.41822	0.501864	0.585508	0.669152	0.752796	0.83644	0.920084	1.00373	1.08737	1.17102	1.25466	1.3383	1.42195	1.50559	1.58924	1.67288	1.75652	1.84017	1.92381	2.00746	2.0911		#N/A	#N/A	#N/A	#N/A	#N/A	#N/A	#N/A	0	4	10	19.5	34.5	50	65	78	87	92.5	96.5	100	100	100
NDNS33	79	8.1609	0.081609	0.163218	0.244827	0.326436	0.408045	0.489654	0.571263	0.652872	0.734481	0.81609	0.897699	0.979308	1.06092	1.14253	1.22413	1.30574	1.38735	1.46896	1.55057	1.63218	1.71379	1.7954	1.87701	1.95862	2.04022		#N/A	#N/A	#N/A	#N/A	#N/A	#N/A	#N/A	#N/A	3	8	16.5	30	45.5	60	74	84	90.5	95	98.5	100	100
NDNS34	53	11.4975	0.114975	0.22995	0.344925	0.4599	0.574875	0.68985	0.804825	0.9198	1.03478	1.14975	1.26473	1.3797	1.49467	1.60965	1.72463	1.8396	1.95458	2.06955	2.18453	2.2995	2.41448	2.52945	2.64443	2.7594	2.87438		#N/A	#N/A	#N/A	#N/A	#N/A	0.5	7.5	19.5	40.5	61.5	79.5	90	96	100	100	100	100	100	100	100	100
NDNS35	58	10.4826	0.104826	0.209652	0.314478	0.419304	0.52413	0.628956	0.733782	0.838608	0.943434	1.04826	1.15309	1.25791	1.36274	1.46756	1.57239	1.67722	1.78204	1.88687	1.99169	2.09652	2.20135	2.30617	2.411	2.51582	2.62065		#N/A	#N/A	#N/A	#N/A	#N/A	#N/A	3	10	23.5	43	62	78.5	88.5	95	99	100	100	100	100	100	100
NDNS36	17	9.5075	0.095075	0.19015	0.285225	0.3803	0.475375	0.57045	0.665525	0.7606	0.855675	0.95075	1.04583	1.1409	1.23598	1.33105	1.42613	1.5212	1.61627	1.71135	1.80643	1.9015	1.99657	2.09165	2.18673	2.2818	2.37688		#N/A	#N/A	#N/A	#N/A	#N/A	#N/A	#N/A	4.5	11.5	24.5	42.5	60	75.5	86	92.5	97	100	100	100	100	100
NDNS37	178	14.1597	0.141597	0.283194	0.424791	0.566388	0.707985	0.849582	0.991179	1.13278	1.27437	1.41597	1.55757	1.69916	1.84076	1.98236	2.12396	2.26555	2.40715	2.54875	2.69034	2.83194	2.97354	3.11513	3.25673	3.39833	3.53993		#N/A	#N/A	#N/A	#N/A	1.5	11	32	58.5	80.5	92	98.5	100	100	100	100	100	100	100	100	100	100
NDNS38	33	21.2306	0.212306	0.424612	0.636918	0.849224	1.06153	1.27384	1.48614	1.69845	1.91075	2.12306	2.33537	2.54767	2.75998	2.97228	3.18459	3.3969	3.6092	3.82151	4.03381	4.24612	4.45843	4.67073	4.88304	5.09534	5.30765		#N/A	#N/A	#N/A	11	45.5	80.5	95.5	100	100	100	100	100	100	100	100	100	100	100	100	100	100
NDNS39	118	12.263	0.12263	0.24526	0.36789	0.49052	0.61315	0.73578	0.85841	0.98104	1.10367	1.2263	1.34893	1.47156	1.59419	1.71682	1.83945	1.96208	2.08471	2.20734	2.32997	2.4526	2.57523	2.69786	2.82049	2.94312	3.06575		#N/A	#N/A	#N/A	#N/A	#N/A	3	12	30.5	53	74.5	87.5	95	100	100	100	100	100	100	100	100	100
NDNS40	60	12.0457	0.120457	0.240914	0.361371	0.481828	0.602285	0.722742	0.843199	0.963656	1.08411	1.20457	1.32503	1.44548	1.56594	1.6864	1.80685	1.92731	2.04777	2.16823	2.28868	2.40914	2.5296	2.65005	2.77051	2.89097	3.01143		#N/A	#N/A	#N/A	#N/A	#N/A	2.5	10.5	27	49.5	71	85.5	94	99	100	100	100	100	100	100	100	100
NDNS41	131	7.3534	0.073534	0.147068	0.220602	0.294136	0.36767	0.441204	0.514738	0.588272	0.661806	0.73534	0.808874	0.882408	0.955942	1.02948	1.10301	1.17654	1.25008	1.32361	1.39715	1.47068	1.54421	1.61775	1.69128	1.76482	1.83835		#N/A	#N/A	#N/A	#N/A	#N/A	#N/A	#N/A	#N/A	#N/A	3	7.5	14.5	25.5	39.5	53	66	77.5	85.5	91	95	98
NDNS42	169	20.7877	0.207877	0.415754	0.623631	0.831508	1.03939	1.24726	1.45514	1.66302	1.87089	2.07877	2.28665	2.49452	2.7024	2.91028	3.11816	3.32603	3.53391	3.74179	3.94966	4.15754	4.36542	4.57329	4.78117	4.98905	5.19693		#N/A	#N/A	#N/A	9.5	41.5	77.5	94.5	100	100	100	100	100	100	100	100	100	100	100	100	100	100
NDNS43	37	7.6231	0.076231	0.152462	0.228693	0.304924	0.381155	0.457386	0.533617	0.609848	0.686079	0.76231	0.838541	0.914772	0.991003	1.06723	1.14346	1.2197	1.29593	1.37216	1.44839	1.52462	1.60085	1.67708	1.75331	1.82954	1.90577		#N/A	#N/A	#N/A	#N/A	#N/A	#N/A	#N/A	#N/A	0.5	4.5	10	19	32	46.5	60.5	73.5	83	89.5	94	97.5	100
NDNS44	190	12.4942	0.124942	0.249884	0.374826	0.499768	0.62471	0.749652	0.874594	0.999536	1.12448	1.24942	1.37436	1.4993	1.62425	1.74919	1.87413	1.99907	2.12401	2.24896	2.3739	2.49884	2.62378	2.74872	2.87367	2.99861	3.12355		#N/A	#N/A	#N/A	#N/A	#N/A	4	13.5	34	57	77.5	89.5	96.5	100	100	100	100	100	100	100	100	100
NDNS45	97	11.8699	0.118699	0.237398	0.356097	0.474796	0.593495	0.712194	0.830893	0.949592	1.06829	1.18699	1.30569	1.42439	1.54309	1.66179	1.78048	1.89918	2.01788	2.13658	2.25528	2.37398	2.49268	2.61138	2.73008	2.84878	2.96747		#N/A	#N/A	#N/A	#N/A	#N/A	2	9.5	24.5	47	68	84	92.5	98	100	100	100	100	100	100	100	100
NDNS46	109	8.8965	0.088965	0.17793	0.266895	0.35586	0.444825	0.53379	0.622755	0.71172	0.800685	0.88965	0.978615	1.06758	1.15654	1.24551	1.33447	1.42344	1.5124	1.60137	1.69034	1.7793	1.86826	1.95723	2.04619	2.13516	2.22412		#N/A	#N/A	#N/A	#N/A	#N/A	#N/A	#N/A	2	7	15.5	30	46.5	62.5	77	86.5	92.5	97	100	100	100	100
NDNS47	47	19.0225	0.190225	0.38045	0.570675	0.7609	0.951125	1.14135	1.33157	1.5218	1.71203	1.90225	2.09247	2.2827	2.47293	2.66315	2.85338	3.0436	3.23382	3.42405	3.61428	3.8045	3.99473	4.18495	4.37518	4.5654	4.75563		#N/A	#N/A	#N/A	4.5	24.5	60	86.5	97.5	100	100	100	100	100	100	100	100	100	100	100	100	100
NDNS48	69	11.3636	0.113636	0.227272	0.340908	0.454544	0.56818	0.681816	0.795452	0.909088	1.02272	1.13636	1.25	1.36363	1.47727	1.5909	1.70454	1.81818	1.93181	2.04545	2.15908	2.27272	2.38636	2.49999	2.61363	2.72726	2.8409		#N/A	#N/A	#N/A	#N/A	#N/A	0.5	6.5	18	38.5	59	77.5	89	95.5	100	100	100	100	100	100	100	100
NDNS49	199	10.9884	0.109884	0.219768	0.329652	0.439536	0.54942	0.659304	0.769188	0.879072	0.988956	1.09884	1.20872	1.31861	1.42849	1.53838	1.64826	1.75814	1.86803	1.97791	2.0878	2.19768	2.30756	2.41745	2.52733	2.63722	2.7471		#N/A	#N/A	#N/A	#N/A	#N/A	#N/A	5	14	32	52.5	71.5	85	93	98	100	100	100	100	100	100	100
NDNS50	67	13.7654	0.137654	0.275308	0.412962	0.550616	0.68827	0.825924	0.963578	1.10123	1.23889	1.37654	1.51419	1.65185	1.7895	1.92716	2.06481	2.20246	2.34012	2.47777	2.61543	2.75308	2.89073	3.02839	3.16604	3.3037	3.44135		#N/A	#N/A	#N/A	#N/A	0.5	9	27	52.5	76	89.5	97	100	100	100	100	100	100	100	100	100	100
NDNS51	39	24.891	0.24891	0.49782	0.74673	0.99564	1.24455	1.49346	1.74237	1.99128	2.24019	2.4891	2.73801	2.98692	3.23583	3.48474	3.73365	3.98256	4.23147	4.48038	4.72929	4.9782	5.22711	5.47602	5.72493	5.97384	6.22275		#N/A	#N/A	3.5	33	77	96	100	100	100	100	100	100	100	100	100	100	100	100	100	100	100
NDNS52	28	14.5234	0.145234	0.290468	0.435702	0.580936	0.72617	0.871404	1.01664	1.16187	1.30711	1.45234	1.59757	1.74281	1.88804	2.03328	2.17851	2.32374	2.46898	2.61421	2.75945	2.90468	3.04991	3.19515	3.34038	3.48562	3.63085		#N/A	#N/A	#N/A	#N/A	2.5	13.5	37	63.5	84	94	100	100	100	100	100	100	100	100	100	100	100
NDNS53	105	13.2547	0.132547	0.265094	0.397641	0.530188	0.662735	0.795282	0.927829	1.06038	1.19292	1.32547	1.45802	1.59056	1.72311	1.85566	1.9882	2.12075	2.2533	2.38585	2.51839	2.65094	2.78349	2.91603	3.04858	3.18113	3.31367		#N/A	#N/A	#N/A	#N/A	#N/A	6.5	21	45.5	69	86	94.5	100	100	100	100	100	100	100	100	100	100
NDNS54	119	14.2772	0.142772	0.285544	0.428316	0.571088	0.71386	0.856632	0.999404	1.14218	1.28495	1.42772	1.57049	1.71326	1.85604	1.99881	2.14158	2.28435	2.42712	2.5699	2.71267	2.85544	2.99821	3.14098	3.28376	3.42653	3.5693		#N/A	#N/A	#N/A	#N/A	2	12	34	60	82	93	99	100	100	100	100	100	100	100	100	100	100
NDNS55	89	13.6343	0.136343	0.272686	0.409029	0.545372	0.681715	0.818058	0.954401	1.09074	1.22709	1.36343	1.49977	1.63612	1.77246	1.9088	2.04514	2.18149	2.31783	2.45417	2.59052	2.72686	2.8632	2.99955	3.13589	3.27223	3.40858		#N/A	#N/A	#N/A	#N/A	0.5	8.5	25.5	51	74.5	89	96.5	100	100	100	100	100	100	100	100	100	100
NDNS56	49	7.062	0.07062	0.14124	0.21186	0.28248	0.3531	0.42372	0.49434	0.56496	0.63558	0.7062	0.77682	0.84744	0.91806	0.98868	1.0593	1.12992	1.20054	1.27116	1.34178	1.4124	1.48302	1.55364	1.62426	1.69488	1.7655		#N/A	#N/A	#N/A	#N/A	#N/A	#N/A	#N/A	#N/A	#N/A	1.5	5.5	11	19.5	32	45	58	70	80.5	87	92	95.5
NDNS57	77	9.0585	0.090585	0.18117	0.271755	0.36234	0.452925	0.54351	0.634095	0.72468	0.815265	0.90585	0.996435	1.08702	1.17761	1.26819	1.35878	1.44936	1.53995	1.63053	1.72112	1.8117	1.90229	1.99287	2.08346	2.17404	2.26463		#N/A	#N/A	#N/A	#N/A	#N/A	#N/A	#N/A	2.5	8	17.5	33	50	66.5	80	88.5	94	98	100	100	100	100
NDNS58	153	12.6311	0.126311	0.252622	0.378933	0.505244	0.631555	0.757866	0.884177	1.01049	1.1368	1.26311	1.38942	1.51573	1.64204	1.76835	1.89467	2.02098	2.14729	2.2736	2.39991	2.52622	2.65253	2.77884	2.90515	3.03146	3.15777		#N/A	#N/A	#N/A	#N/A	#N/A	4.5	15	36	59	79.5	90.5	97	100	100	100	100	100	100	100	100	100
NDNS59	74	7.5327	0.075327	0.150654	0.225981	0.301308	0.376635	0.451962	0.527289	0.602616	0.677943	0.75327	0.828597	0.903924	0.979251	1.05458	1.1299	1.20523	1.28056	1.35589	1.43121	1.50654	1.58187	1.65719	1.73252	1.80785	1.88318		#N/A	#N/A	#N/A	#N/A	#N/A	#N/A	#N/A	#N/A	0	4	9.5	17.5	30	44	58	71	81.5	88	93	96.5	99.5
NDNS60	41	13.7359	0.137359	0.274718	0.412077	0.549436	0.686795	0.824154	0.961513	1.09887	1.23623	1.37359	1.51095	1.64831	1.78567	1.92303	2.06039	2.19774	2.3351	2.47246	2.60982	2.74718	2.88454	3.0219	3.15926	3.29662	3.43398		#N/A	#N/A	#N/A	#N/A	0.5	9	26.5	52.5	75.5	89.5	97	100	100	100	100	100	100	100	100	100	100
NDNS61	39	18.8559	0.188559	0.377118	0.565677	0.754236	0.942795	1.13135	1.31991	1.50847	1.69703	1.88559	2.07415	2.26271	2.45127	2.63983	2.82838	3.01694	3.2055	3.39406	3.58262	3.77118	3.95974	4.1483	4.33686	4.52542	4.71397		#N/A	#N/A	#N/A	4	23.5	58	85.5	96.5	100	100	100	100	100	100	100	100	100	100	100	100	100
NDNS62	64	14.4262	0.144262	0.288524	0.432786	0.577048	0.72131	0.865572	1.00983	1.1541	1.29836	1.44262	1.58688	1.73114	1.87541	2.01967	2.16393	2.30819	2.45245	2.59672	2.74098	2.88524	3.0295	3.17376	3.31803	3.46229	3.60655		#N/A	#N/A	#N/A	#N/A	2.5	12.5	36	62	83	93.5	99.5	100	100	100	100	100	100	100	100	100	100
NDNS63	47	9.3846	0.093846	0.187692	0.281538	0.375384	0.46923	0.563076	0.656922	0.750768	0.844614	0.93846	1.03231	1.12615	1.22	1.31384	1.40769	1.50154	1.59538	1.68923	1.78307	1.87692	1.97077	2.06461	2.15846	2.2523	2.34615		#N/A	#N/A	#N/A	#N/A	#N/A	#N/A	#N/A	4	10.5	22.5	40	57	73.5	84.5	91.5	96.5	100	100	100	100	100
NDNS64	49	7.5988	0.075988	0.151976	0.227964	0.303952	0.37994	0.455928	0.531916	0.607904	0.683892	0.75988	0.835868	0.911856	0.987844	1.06383	1.13982	1.21581	1.2918	1.36778	1.44377	1.51976	1.59575	1.67174	1.74772	1.82371	1.8997		#N/A	#N/A	#N/A	#N/A	#N/A	#N/A	#N/A	#N/A	0.5	4.5	10	18.5	31.5	46	59.5	72.5	82.5	89	93.5	97	100
NDNS65	73	13.2659	0.132659	0.265318	0.397977	0.530636	0.663295	0.795954	0.928613	1.06127	1.19393	1.32659	1.45925	1.59191	1.72457	1.85723	1.98989	2.12254	2.2552	2.38786	2.52052	2.65318	2.78584	2.9185	3.05116	3.18382	3.31647		#N/A	#N/A	#N/A	#N/A	#N/A	6.5	21	45.5	69	86	94.5	100	100	100	100	100	100	100	100	100	100
NDNS66	52	13.0529	0.130529	0.261058	0.391587	0.522116	0.652645	0.783174	0.913703	1.04423	1.17476	1.30529	1.43582	1.56635	1.69688	1.82741	1.95793	2.08846	2.21899	2.34952	2.48005	2.61058	2.74111	2.87164	3.00217	3.1327	3.26322		#N/A	#N/A	#N/A	#N/A	#N/A	6	18.5	42.5	66	84	93.5	99	100	100	100	100	100	100	100	100	100
NDNS67	131	14.5381	0.145381	0.290762	0.436143	0.581524	0.726905	0.872286	1.01767	1.16305	1.30843	1.45381	1.59919	1.74457	1.88995	2.03533	2.18072	2.3261	2.47148	2.61686	2.76224	2.90762	3.053	3.19838	3.34376	3.48914	3.63453		#N/A	#N/A	#N/A	#N/A	2.5	13.5	37.5	64	84	94	100	100	100	100	100	100	100	100	100	100	100
NDNS68	173	8.2027	0.082027	0.164054	0.246081	0.328108	0.410135	0.492162	0.574189	0.656216	0.738243	0.82027	0.902297	0.984324	1.06635	1.14838	1.23041	1.31243	1.39446	1.47649	1.55851	1.64054	1.72257	1.80459	1.88662	1.96865	2.05068		#N/A	#N/A	#N/A	#N/A	#N/A	#N/A	#N/A	#N/A	3	8.5	17	31	46.5	61	75	84.5	91	95.5	98.5	100	100
NDNS69	68	8.9503	0.089503	0.179006	0.268509	0.358012	0.447515	0.537018	0.626521	0.716024	0.805527	0.89503	0.984533	1.07404	1.16354	1.25304	1.34255	1.43205	1.52155	1.61105	1.70056	1.79006	1.87956	1.96907	2.05857	2.14807	2.23758		#N/A	#N/A	#N/A	#N/A	#N/A	#N/A	#N/A	2	7.5	16	31	48	64	78	87	93	97.5	100	100	100	100
NDNS70	167	12.7776	0.127776	0.255552	0.383328	0.511104	0.63888	0.766656	0.894432	1.02221	1.14998	1.27776	1.40554	1.53331	1.66109	1.78886	1.91664	2.04442	2.17219	2.29997	2.42774	2.55552	2.6833	2.81107	2.93885	3.06662	3.1944		#N/A	#N/A	#N/A	#N/A	#N/A	5	16	38	61.5	81	91.5	97.5	100	100	100	100	100	100	100	100	100
NDNS71	118	9.002	0.09002	0.18004	0.27006	0.36008	0.4501	0.54012	0.63014	0.72016	0.81018	0.9002	0.99022	1.08024	1.17026	1.26028	1.3503	1.44032	1.53034	1.62036	1.71038	1.8004	1.89042	1.98044	2.07046	2.16048	2.2505		#N/A	#N/A	#N/A	#N/A	#N/A	#N/A	#N/A	2	8	17	32	49	65	79	88	93.5	97.5	100	100	100	100
NDNS72	59	16.1219	0.161219	0.322438	0.483657	0.644876	0.806095	0.967314	1.12853	1.28975	1.45097	1.61219	1.77341	1.93463	2.09585	2.25707	2.41829	2.5795	2.74072	2.90194	3.06316	3.22438	3.3856	3.54682	3.70804	3.86926	4.03048		#N/A	#N/A	#N/A	#N/A	7.5	27.5	57.5	82.5	94	100	100	100	100	100	100	100	100	100	100	100	100
NDNS73	30	11.7968	0.117968	0.235936	0.353904	0.471872	0.58984	0.707808	0.825776	0.943744	1.06171	1.17968	1.29765	1.41562	1.53358	1.65155	1.76952	1.88749	2.00546	2.12342	2.24139	2.35936	2.47733	2.5953	2.71326	2.83123	2.9492		#N/A	#N/A	#N/A	#N/A	#N/A	1.5	9	23.5	45.5	66.5	83	92	97.5	100	100	100	100	100	100	100	100
NDNS74	68	19.8474	0.198474	0.396948	0.595422	0.793896	0.99237	1.19084	1.38932	1.58779	1.78627	1.98474	2.18321	2.38169	2.58016	2.77864	2.97711	3.17558	3.37406	3.57253	3.77101	3.96948	4.16795	4.36643	4.5649	4.76338	4.96185		#N/A	#N/A	#N/A	6.5	32.5	68.5	90.5	100	100	100	100	100	100	100	100	100	100	100	100	100	100
NDNS75	141	7.8782	0.078782	0.157564	0.236346	0.315128	0.39391	0.472692	0.551474	0.630256	0.709038	0.78782	0.866602	0.945384	1.02417	1.10295	1.18173	1.26051	1.33929	1.41808	1.49686	1.57564	1.65442	1.7332	1.81199	1.89077	1.96955		#N/A	#N/A	#N/A	#N/A	#N/A	#N/A	#N/A	#N/A	1.5	6	13	23.5	38.5	53	67	79	87	92.5	96	99.5	100
NDNS76	137	14.3581	0.143581	0.287162	0.430743	0.574324	0.717905	0.861486	1.00507	1.14865	1.29223	1.43581	1.57939	1.72297	1.86655	2.01013	2.15372	2.2973	2.44088	2.58446	2.72804	2.87162	3.0152	3.15878	3.30236	3.44594	3.58953		#N/A	#N/A	#N/A	#N/A	2	12.5	35	61	82.5	93.5	99.5	100	100	100	100	100	100	100	100	100	100
NDNS77	144	20.2007	0.202007	0.404014	0.606021	0.808028	1.01004	1.21204	1.41405	1.61606	1.81806	2.02007	2.22208	2.42408	2.62609	2.8281	3.03011	3.23211	3.43412	3.63613	3.83813	4.04014	4.24215	4.44415	4.64616	4.84817	5.05018		#N/A	#N/A	#N/A	7.5	36	72	92	100	100	100	100	100	100	100	100	100	100	100	100	100	100
NDNS78	170	24.4548	0.244548	0.489096	0.733644	0.978192	1.22274	1.46729	1.71184	1.95638	2.20093	2.44548	2.69003	2.93458	3.17912	3.42367	3.66822	3.91277	4.15732	4.40186	4.64641	4.89096	5.13551	5.38006	5.6246	5.86915	6.1137		#N/A	#N/A	3	29.5	74	95	100	100	100	100	100	100	100	100	100	100	100	100	100	100	100
NDNS79	257	8.8585	0.088585	0.17717	0.265755	0.35434	0.442925	0.53151	0.620095	0.70868	0.797265	0.88585	0.974435	1.06302	1.1516	1.24019	1.32878	1.41736	1.50594	1.59453	1.68311	1.7717	1.86028	1.94887	2.03746	2.12604	2.21462		#N/A	#N/A	#N/A	#N/A	#N/A	#N/A	#N/A	1.5	7	15	29	46	62	76.5	86	92	96.5	100	100	100	100
NDNS80	80	11.9728	0.119728	0.239456	0.359184	0.478912	0.59864	0.718368	0.838096	0.957824	1.07755	1.19728	1.31701	1.43674	1.55646	1.67619	1.79592	1.91565	2.03538	2.1551	2.27483	2.39456	2.51429	2.63402	2.75374	2.87347	2.9932		#N/A	#N/A	#N/A	#N/A	#N/A	2	10	26	48.5	69.5	85	93.5	98.5	100	100	100	100	100	100	100	100
NDNS81	83	14.1052	0.141052	0.282104	0.423156	0.564208	0.70526	0.846312	0.987364	1.12842	1.26947	1.41052	1.55157	1.69262	1.83368	1.97473	2.11578	2.25683	2.39788	2.53894	2.67999	2.82104	2.96209	3.10314	3.2442	3.38525	3.5263		#N/A	#N/A	#N/A	#N/A	1.5	11	31.5	57.5	80	92	98.5	100	100	100	100	100	100	100	100	100	100
NDNS82	170	14.1399	0.141399	0.282798	0.424197	0.565596	0.706995	0.848394	0.989793	1.13119	1.27259	1.41399	1.55539	1.69679	1.83819	1.97959	2.12099	2.26238	2.40378	2.54518	2.68658	2.82798	2.96938	3.11078	3.25218	3.39358	3.53498		#N/A	#N/A	#N/A	#N/A	1.5	11	32	58	80.5	92	98.5	100	100	100	100	100	100	100	100	100	100
NDNS83	45	22.2299	0.222299	0.444598	0.666897	0.889196	1.1115	1.33379	1.55609	1.77839	2.00069	2.22299	2.44529	2.66759	2.88989	3.11219	3.33449	3.55678	3.77908	4.00138	4.22368	4.44598	4.66828	4.89058	5.11288	5.33518	5.55748		#N/A	#N/A	#N/A	15.5	54.5	86.5	98.5	100	100	100	100	100	100	100	100	100	100	100	100	100	100
NDNS84	122	13.6763	0.136763	0.273526	0.410289	0.547052	0.683815	0.820578	0.957341	1.0941	1.23087	1.36763	1.50439	1.64116	1.77792	1.91468	2.05144	2.18821	2.32497	2.46173	2.5985	2.73526	2.87202	3.00879	3.14555	3.28231	3.41907		#N/A	#N/A	#N/A	#N/A	0.5	8.5	26	51.5	75	89	96.5	100	100	100	100	100	100	100	100	100	100
NDNS85	154	17.3863	0.173863	0.347726	0.521589	0.695452	0.869315	1.04318	1.21704	1.3909	1.56477	1.73863	1.91249	2.08636	2.26022	2.43408	2.60794	2.78181	2.95567	3.12953	3.3034	3.47726	3.65112	3.82499	3.99885	4.17271	4.34657		#N/A	#N/A	#N/A	1	13	42	73	90.5	99	100	100	100	100	100	100	100	100	100	100	100	100
NDNS86	48	8.8158	0.088158	0.176316	0.264474	0.352632	0.44079	0.528948	0.617106	0.705264	0.793422	0.88158	0.969738	1.0579	1.14605	1.23421	1.32237	1.41053	1.49869	1.58684	1.675	1.76316	1.85132	1.93948	2.02763	2.11579	2.20395		#N/A	#N/A	#N/A	#N/A	#N/A	#N/A	#N/A	1.5	6.5	14.5	28	45	61	75.5	85.5	92	96.5	99.5	100	100	100
NDNS87	198	8.3881	0.083881	0.167762	0.251643	0.335524	0.419405	0.503286	0.587167	0.671048	0.754929	0.83881	0.922691	1.00657	1.09045	1.17433	1.25822	1.3421	1.42598	1.50986	1.59374	1.67762	1.7615	1.84538	1.92926	2.01314	2.09702		#N/A	#N/A	#N/A	#N/A	#N/A	#N/A	#N/A	0	4	10	20	35	51	66	78.5	87	92.5	97	100	100	100
NDNS88	90	15.2221	0.152221	0.304442	0.456663	0.608884	0.761105	0.913326	1.06555	1.21777	1.36999	1.52221	1.67443	1.82665	1.97887	2.13109	2.28331	2.43554	2.58776	2.73998	2.8922	3.04442	3.19664	3.34886	3.50108	3.6533	3.80553		#N/A	#N/A	#N/A	#N/A	4.5	18.5	46.5	73	89	97.5	100	100	100	100	100	100	100	100	100	100	100
NDNS89	166	14.3167	0.143167	0.286334	0.429501	0.572668	0.715835	0.859002	1.00217	1.14534	1.2885	1.43167	1.57484	1.718	1.86117	2.00434	2.14751	2.29067	2.43384	2.57701	2.72017	2.86334	3.00651	3.14967	3.29284	3.43601	3.57918		#N/A	#N/A	#N/A	#N/A	2	12	34.5	60.5	82	93	99.5	100	100	100	100	100	100	100	100	100	100
NDNS90	22	21.8347	0.218347	0.436694	0.655041	0.873388	1.09174	1.31008	1.52843	1.74678	1.96512	2.18347	2.40182	2.62016	2.83851	3.05686	3.27521	3.49355	3.7119	3.93025	4.14859	4.36694	4.58529	4.80363	5.02198	5.24033	5.45868		#N/A	#N/A	#N/A	13.5	51	84.5	97.5	100	100	100	100	100	100	100	100	100	100	100	100	100	100
NDNS91	53	11.1213	0.111213	0.222426	0.333639	0.444852	0.556065	0.667278	0.778491	0.889704	1.00092	1.11213	1.22334	1.33456	1.44577	1.55698	1.6682	1.77941	1.89062	2.00183	2.11305	2.22426	2.33547	2.44669	2.5579	2.66911	2.78032		#N/A	#N/A	#N/A	#N/A	#N/A	#N/A	5.5	15.5	34	54.5	74	86.5	94	98.5	100	100	100	100	100	100	100
NDNS92	47	10.1613	0.101613	0.203226	0.304839	0.406452	0.508065	0.609678	0.711291	0.812904	0.914517	1.01613	1.11774	1.21936	1.32097	1.42258	1.52419	1.62581	1.72742	1.82903	1.93065	2.03226	2.13387	2.23549	2.3371	2.43871	2.54033		#N/A	#N/A	#N/A	#N/A	#N/A	#N/A	1.5	8	19	37	55.5	73	85.5	92.5	97.5	100	100	100	100	100	100
NDNS93	27	11.5332	0.115332	0.230664	0.345996	0.461328	0.57666	0.691992	0.807324	0.922656	1.03799	1.15332	1.26865	1.38398	1.49932	1.61465	1.72998	1.84531	1.96064	2.07598	2.19131	2.30664	2.42197	2.5373	2.65264	2.76797	2.8833		#N/A	#N/A	#N/A	#N/A	#N/A	1	7.5	20	41	62	80	90	96.5	100	100	100	100	100	100	100	100
NDNS94	95	11.6342	0.116342	0.232684	0.349026	0.465368	0.58171	0.698052	0.814394	0.930736	1.04708	1.16342	1.27976	1.3961	1.51245	1.62879	1.74513	1.86147	1.97781	2.09416	2.2105	2.32684	2.44318	2.55952	2.67587	2.79221	2.90855		#N/A	#N/A	#N/A	#N/A	#N/A	1	8	21.5	43	64	81.5	91	97	100	100	100	100	100	100	100	100
NDNS95	108	47.6643	0.476643	0.953286	1.42993	1.90657	2.38321	2.85986	3.3365	3.81314	4.28979	4.76643	5.24307	5.71972	6.19636	6.673	7.14964	7.62629	8.10293	8.57957	9.05622	9.53286	10.0095	10.4861	10.9628	11.4394	11.9161		#N/A	25	93	100	100	100	100	100	100	100	100	100	100	100	100	100	100	100	100	100	100
NDNS96	158	22.6252	0.226252	0.452504	0.678756	0.905008	1.13126	1.35751	1.58376	1.81002	2.03627	2.26252	2.48877	2.71502	2.94128	3.16753	3.39378	3.62003	3.84628	4.07254	4.29879	4.52504	4.75129	4.97754	5.2038	5.43005	5.6563		#N/A	#N/A	0	17.5	58	88.5	99.5	100	100	100	100	100	100	100	100	100	100	100	100	100	100
NDNS97	74	13.3361	0.133361	0.266722	0.400083	0.533444	0.666805	0.800166	0.933527	1.06689	1.20025	1.33361	1.46697	1.60033	1.73369	1.86705	2.00042	2.13378	2.26714	2.4005	2.53386	2.66722	2.80058	2.93394	3.0673	3.20066	3.33402		#N/A	#N/A	#N/A	#N/A	#N/A	7	21.5	46.5	70	86.5	95	100	100	100	100	100	100	100	100	100	100
NDNS98	175	10.1729	0.101729	0.203458	0.305187	0.406916	0.508645	0.610374	0.712103	0.813832	0.915561	1.01729	1.11902	1.22075	1.32248	1.42421	1.52594	1.62766	1.72939	1.83112	1.93285	2.03458	2.13631	2.23804	2.33977	2.4415	2.54323		#N/A	#N/A	#N/A	#N/A	#N/A	#N/A	2	8	19	37.5	56	73.5	85.5	92.5	97.5	100	100	100	100	100	100
NDNS99	70	11.8156	0.118156	0.236312	0.354468	0.472624	0.59078	0.708936	0.827092	0.945248	1.0634	1.18156	1.29972	1.41787	1.53603	1.65418	1.77234	1.8905	2.00865	2.12681	2.24496	2.36312	2.48128	2.59943	2.71759	2.83574	2.9539		#N/A	#N/A	#N/A	#N/A	#N/A	1.5	9	23.5	46	67	83.5	92.5	98	100	100	100	100	100	100	100	100
NDNS100	117	9.5231	0.095231	0.190462	0.285693	0.380924	0.476155	0.571386	0.666617	0.761848	0.857079	0.95231	1.04754	1.14277	1.238	1.33323	1.42846	1.5237	1.61893	1.71416	1.80939	1.90462	1.99985	2.09508	2.19031	2.28554	2.38077		#N/A	#N/A	#N/A	#N/A	#N/A	#N/A	#N/A	4.5	12	25	43	60	76	86.5	93	97.5	100	100	100	100	100
NDNS101	30	10.5521	0.105521	0.211042	0.316563	0.422084	0.527605	0.633126	0.738647	0.844168	0.949689	1.05521	1.16073	1.26625	1.37177	1.47729	1.58281	1.68834	1.79386	1.89938	2.0049	2.11042	2.21594	2.32146	2.42698	2.5325	2.63803		#N/A	#N/A	#N/A	#N/A	#N/A	#N/A	3	10.5	24.5	44.5	63.5	79.5	89.5	95.5	99.5	100	100	100	100	100	100
NDNS102	39	16.5803	0.165803	0.331606	0.497409	0.663212	0.829015	0.994818	1.16062	1.32642	1.49223	1.65803	1.82383	1.98964	2.15544	2.32124	2.48705	2.65285	2.81865	2.98445	3.15026	3.31606	3.48186	3.64767	3.81347	3.97927	4.14508		#N/A	#N/A	#N/A	#N/A	9.5	33	63.5	86	96	100	100	100	100	100	100	100	100	100	100	100	100
NDNS103	42	7.6403	0.076403	0.152806	0.229209	0.305612	0.382015	0.458418	0.534821	0.611224	0.687627	0.76403	0.840433	0.916836	0.993239	1.06964	1.14604	1.22245	1.29885	1.37525	1.45166	1.52806	1.60446	1.68087	1.75727	1.83367	1.91007		#N/A	#N/A	#N/A	#N/A	#N/A	#N/A	#N/A	#N/A	0.5	4.5	10.5	19	32.5	47	61	73.5	83.5	89.5	94	97.5	100
NDNS104	51	7.4321	0.074321	0.148642	0.222963	0.297284	0.371605	0.445926	0.520247	0.594568	0.668889	0.74321	0.817531	0.891852	0.966173	1.04049	1.11481	1.18914	1.26346	1.33778	1.4121	1.48642	1.56074	1.63506	1.70938	1.7837	1.85803		#N/A	#N/A	#N/A	#N/A	#N/A	#N/A	#N/A	#N/A	0	3.5	8.5	15.5	27.5	41.5	55	68.5	79.5	87	92	95.5	99
NDNS105	74	15.8425	0.158425	0.31685	0.475275	0.6337	0.792125	0.95055	1.10898	1.2674	1.42582	1.58425	1.74267	1.9011	2.05952	2.21795	2.37637	2.5348	2.69322	2.85165	3.01008	3.1685	3.32693	3.48535	3.64377	3.8022	3.96062		#N/A	#N/A	#N/A	#N/A	6.5	24.5	54	80	92.5	99.5	100	100	100	100	100	100	100	100	100	100	100
NDNS106	152	8.1993	0.081993	0.163986	0.245979	0.327972	0.409965	0.491958	0.573951	0.655944	0.737937	0.81993	0.901923	0.983916	1.06591	1.1479	1.22989	1.31189	1.39388	1.47587	1.55787	1.63986	1.72185	1.80385	1.88584	1.96783	2.04982		#N/A	#N/A	#N/A	#N/A	#N/A	#N/A	#N/A	#N/A	3	8.5	17	31	46.5	61	75	84.5	91	95.5	98.5	100	100
NDNS107	86	10.1219	0.101219	0.202438	0.303657	0.404876	0.506095	0.607314	0.708533	0.809752	0.910971	1.01219	1.11341	1.21463	1.31585	1.41707	1.51828	1.6195	1.72072	1.82194	1.92316	2.02438	2.1256	2.22682	2.32804	2.42926	2.53048		#N/A	#N/A	#N/A	#N/A	#N/A	#N/A	1.5	8	18.5	36.5	55	72.5	85	92	97	100	100	100	100	100	100
NDNS108	112	19.5795	0.195795	0.39159	0.587385	0.78318	0.978975	1.17477	1.37057	1.56636	1.76215	1.95795	2.15374	2.34954	2.54534	2.74113	2.93693	3.13272	3.32851	3.52431	3.7201	3.9159	4.1117	4.30749	4.50328	4.69908	4.89487		#N/A	#N/A	#N/A	6	30	66	89.5	99	100	100	100	100	100	100	100	100	100	100	100	100	100
NDNS109	77	30.1935	0.301935	0.60387	0.905805	1.20774	1.50968	1.81161	2.11355	2.41548	2.71741	3.01935	3.32129	3.62322	3.92515	4.22709	4.52903	4.83096	5.13289	5.43483	5.73677	6.0387	6.34063	6.64257	6.94451	7.24644	7.54838		#N/A	#N/A	17.5	71.5	97	100	100	100	100	100	100	100	100	100	100	100	100	100	100	100	100
NDNS110	106	15.7855	0.157855	0.31571	0.473565	0.63142	0.789275	0.94713	1.10499	1.26284	1.4207	1.57855	1.7364	1.89426	2.05212	2.20997	2.36782	2.52568	2.68354	2.84139	2.99925	3.1571	3.31495	3.47281	3.63067	3.78852	3.94638		#N/A	#N/A	#N/A	#N/A	6.5	24	53.5	79.5	92.5	99.5	100	100	100	100	100	100	100	100	100	100	100
NDNS111	123	13.3112	0.133112	0.266224	0.399336	0.532448	0.66556	0.798672	0.931784	1.0649	1.19801	1.33112	1.46423	1.59734	1.73046	1.86357	1.99668	2.12979	2.2629	2.39602	2.52913	2.66224	2.79535	2.92846	3.06158	3.19469	3.3278		#N/A	#N/A	#N/A	#N/A	#N/A	7	21.5	46	70	86.5	94.5	100	100	100	100	100	100	100	100	100	100
NDNS112	64	7.7138	0.077138	0.154276	0.231414	0.308552	0.38569	0.462828	0.539966	0.617104	0.694242	0.77138	0.848518	0.925656	1.00279	1.07993	1.15707	1.23421	1.31135	1.38848	1.46562	1.54276	1.6199	1.69704	1.77417	1.85131	1.92845		#N/A	#N/A	#N/A	#N/A	#N/A	#N/A	#N/A	#N/A	1	5	11	20.5	34.5	49	62.5	75.5	84.5	90.5	95	98	100
NDNS113	78	15.9246	0.159246	0.318492	0.477738	0.636984	0.79623	0.955476	1.11472	1.27397	1.43321	1.59246	1.75171	1.91095	2.0702	2.22944	2.38869	2.54794	2.70718	2.86643	3.02567	3.18492	3.34417	3.50341	3.66266	3.8219	3.98115		#N/A	#N/A	#N/A	#N/A	7	25.5	55	80.5	93	100	100	100	100	100	100	100	100	100	100	100	100
NDNS114	133	10.7259	0.107259	0.214518	0.321777	0.429036	0.536295	0.643554	0.750813	0.858072	0.965331	1.07259	1.17985	1.28711	1.39437	1.50163	1.60888	1.71614	1.8234	1.93066	2.03792	2.14518	2.25244	2.3597	2.46696	2.57422	2.68147		#N/A	#N/A	#N/A	#N/A	#N/A	#N/A	4	12	27.5	47.5	66.5	82	91	96.5	100	100	100	100	100	100	100
NDNS115	116	6.7315	0.067315	0.13463	0.201945	0.26926	0.336575	0.40389	0.471205	0.53852	0.605835	0.67315	0.740465	0.80778	0.875095	0.94241	1.00972	1.07704	1.14436	1.21167	1.27899	1.3463	1.41361	1.48093	1.54825	1.61556	1.68287		#N/A	#N/A	#N/A	#N/A	#N/A	#N/A	#N/A	#N/A	#N/A	0	3.5	7.5	13.5	23	36	48.5	60.5	72	81	87.5	92
NDNS116	51	9.5232	0.095232	0.190464	0.285696	0.380928	0.47616	0.571392	0.666624	0.761856	0.857088	0.95232	1.04755	1.14278	1.23802	1.33325	1.42848	1.52371	1.61894	1.71418	1.80941	1.90464	1.99987	2.0951	2.19034	2.28557	2.3808		#N/A	#N/A	#N/A	#N/A	#N/A	#N/A	#N/A	4.5	12	25	43	60	76	86.5	93	97.5	100	100	100	100	100
NDNS117	188	8.4305	0.084305	0.16861	0.252915	0.33722	0.421525	0.50583	0.590135	0.67444	0.758745	0.84305	0.927355	1.01166	1.09597	1.18027	1.26458	1.34888	1.43318	1.51749	1.6018	1.6861	1.77041	1.85471	1.93901	2.02332	2.10763		#N/A	#N/A	#N/A	#N/A	#N/A	#N/A	#N/A	0	4.5	10.5	20.5	36	52	67	79.5	87.5	93	97	100	100	100
NDNS118	161	13.3765	0.133765	0.26753	0.401295	0.53506	0.668825	0.80259	0.936355	1.07012	1.20388	1.33765	1.47142	1.60518	1.73894	1.87271	2.00648	2.14024	2.274	2.40777	2.54154	2.6753	2.80906	2.94283	3.07659	3.21036	3.34413		#N/A	#N/A	#N/A	#N/A	0	7	22	47	71	87	95	100	100	100	100	100	100	100	100	100	100
NDNS119	88	10.1365	0.101365	0.20273	0.304095	0.40546	0.506825	0.60819	0.709555	0.81092	0.912285	1.01365	1.11501	1.21638	1.31774	1.41911	1.52047	1.62184	1.72321	1.82457	1.92593	2.0273	2.12866	2.23003	2.3314	2.43276	2.53412		#N/A	#N/A	#N/A	#N/A	#N/A	#N/A	1.5	8	18.5	36.5	55	73	85	92.5	97	100	100	100	100	100	100
NDNS120	55	13.5019	0.135019	0.270038	0.405057	0.540076	0.675095	0.810114	0.945133	1.08015	1.21517	1.35019	1.48521	1.62023	1.75525	1.89027	2.02528	2.1603	2.29532	2.43034	2.56536	2.70038	2.8354	2.97042	3.10544	3.24046	3.37547		#N/A	#N/A	#N/A	#N/A	0	8	23.5	49	72.5	88	95.5	100	100	100	100	100	100	100	100	100	100
NDNS121	235	17.8786	0.178786	0.357572	0.536358	0.715144	0.89393	1.07272	1.2515	1.43029	1.60907	1.78786	1.96665	2.14543	2.32422	2.503	2.68179	2.86058	3.03936	3.21815	3.39693	3.57572	3.75451	3.93329	4.11208	4.29086	4.46965		#N/A	#N/A	#N/A	2	16	47.5	78	93	100	100	100	100	100	100	100	100	100	100	100	100	100
NDNS122	164	7.3125	0.073125	0.14625	0.219375	0.2925	0.365625	0.43875	0.511875	0.585	0.658125	0.73125	0.804375	0.8775	0.950625	1.02375	1.09688	1.17	1.24313	1.31625	1.38938	1.4625	1.53563	1.60875	1.68188	1.755	1.82812		#N/A	#N/A	#N/A	#N/A	#N/A	#N/A	#N/A	#N/A	#N/A	3	7.5	14	24.5	38.5	52	65	76.5	85	90.5	94.5	98
NDNS123	18	13.0419	0.130419	0.260838	0.391257	0.521676	0.652095	0.782514	0.912933	1.04335	1.17377	1.30419	1.43461	1.56503	1.69545	1.82587	1.95629	2.0867	2.21712	2.34754	2.47796	2.60838	2.7388	2.86922	2.99964	3.13006	3.26048		#N/A	#N/A	#N/A	#N/A	#N/A	6	18.5	42	65.5	84	93	99	100	100	100	100	100	100	100	100	100
NDNS124	166	6.9934	0.069934	0.139868	0.209802	0.279736	0.34967	0.419604	0.489538	0.559472	0.629406	0.69934	0.769274	0.839208	0.909142	0.979076	1.04901	1.11894	1.18888	1.25881	1.32875	1.39868	1.46861	1.53855	1.60848	1.67842	1.74835		#N/A	#N/A	#N/A	#N/A	#N/A	#N/A	#N/A	#N/A	#N/A	1	5	10	18	30	43	56	68.5	79	86	91	95
NDNS125	85	12.631	0.12631	0.25262	0.37893	0.50524	0.63155	0.75786	0.88417	1.01048	1.13679	1.2631	1.38941	1.51572	1.64203	1.76834	1.89465	2.02096	2.14727	2.27358	2.39989	2.5262	2.65251	2.77882	2.90513	3.03144	3.15775		#N/A	#N/A	#N/A	#N/A	#N/A	4.5	15	36	59	79.5	90.5	97	100	100	100	100	100	100	100	100	100
NDNS126	67	20.0811	0.200811	0.401622	0.602433	0.803244	1.00405	1.20487	1.40568	1.60649	1.8073	2.00811	2.20892	2.40973	2.61054	2.81135	3.01216	3.21298	3.41379	3.6146	3.81541	4.01622	4.21703	4.41784	4.61865	4.81946	5.02027		#N/A	#N/A	#N/A	7.5	34.5	71	91.5	100	100	100	100	100	100	100	100	100	100	100	100	100	100
NDNS127	81	27.7032	0.277032	0.554064	0.831096	1.10813	1.38516	1.66219	1.93922	2.21626	2.49329	2.77032	3.04735	3.32438	3.60142	3.87845	4.15548	4.43251	4.70954	4.98658	5.26361	5.54064	5.81767	6.0947	6.37174	6.64877	6.9258		#N/A	#N/A	9.5	54	90.5	100	100	100	100	100	100	100	100	100	100	100	100	100	100	100	100
NDNS128	191	12.7532	0.127532	0.255064	0.382596	0.510128	0.63766	0.765192	0.892724	1.02026	1.14779	1.27532	1.40285	1.53038	1.65792	1.78545	1.91298	2.04051	2.16804	2.29558	2.42311	2.55064	2.67817	2.8057	2.93324	3.06077	3.1883		#N/A	#N/A	#N/A	#N/A	#N/A	4.5	16	38	61	81	91.5	97.5	100	100	100	100	100	100	100	100	100
NDNS129	93	6.5178	0.065178	0.130356	0.195534	0.260712	0.32589	0.391068	0.456246	0.521424	0.586602	0.65178	0.716958	0.782136	0.847314	0.912492	0.97767	1.04285	1.10803	1.1732	1.23838	1.30356	1.36874	1.43392	1.49909	1.56427	1.62945		#N/A	#N/A	#N/A	#N/A	#N/A	#N/A	#N/A	#N/A	#N/A	#N/A	2	6	11	18.5	29.5	42	54	65.5	76	83.5	89
NDNS130	88	10.126	0.10126	0.20252	0.30378	0.40504	0.5063	0.60756	0.70882	0.81008	0.91134	1.0126	1.11386	1.21512	1.31638	1.41764	1.5189	1.62016	1.72142	1.82268	1.92394	2.0252	2.12646	2.22772	2.32898	2.43024	2.5315		#N/A	#N/A	#N/A	#N/A	#N/A	#N/A	1.5	8	18.5	36.5	55	72.5	85	92	97	100	100	100	100	100	100
NDNS131	186	6.9212	0.069212	0.138424	0.207636	0.276848	0.34606	0.415272	0.484484	0.553696	0.622908	0.69212	0.761332	0.830544	0.899756	0.968968	1.03818	1.10739	1.1766	1.24582	1.31503	1.38424	1.45345	1.52266	1.59188	1.66109	1.7303		#N/A	#N/A	#N/A	#N/A	#N/A	#N/A	#N/A	#N/A	#N/A	1	4.5	9.5	16.5	28	41	54	66	77	85	90	94
NDNS132	27	13.0823	0.130823	0.261646	0.392469	0.523292	0.654115	0.784938	0.915761	1.04658	1.17741	1.30823	1.43905	1.56988	1.7007	1.83152	1.96235	2.09317	2.22399	2.35481	2.48564	2.61646	2.74728	2.87811	3.00893	3.13975	3.27058		#N/A	#N/A	#N/A	#N/A	#N/A	6	19	43	66.5	84	93.5	99	100	100	100	100	100	100	100	100	100
NDNS133	43	22.086	0.22086	0.44172	0.66258	0.88344	1.1043	1.32516	1.54602	1.76688	1.98774	2.2086	2.42946	2.65032	2.87118	3.09204	3.3129	3.53376	3.75462	3.97548	4.19634	4.4172	4.63806	4.85892	5.07978	5.30064	5.5215		#N/A	#N/A	#N/A	14.5	53.5	85.5	98	100	100	100	100	100	100	100	100	100	100	100	100	100	100
NDNS134	65	16.0741	0.160741	0.321482	0.482223	0.642964	0.803705	0.964446	1.12519	1.28593	1.44667	1.60741	1.76815	1.92889	2.08963	2.25037	2.41112	2.57186	2.7326	2.89334	3.05408	3.21482	3.37556	3.5363	3.69704	3.85778	4.01853		#N/A	#N/A	#N/A	#N/A	7.5	27	57	82	94	100	100	100	100	100	100	100	100	100	100	100	100
NDNS135	100	15.0151	0.150151	0.300302	0.450453	0.600604	0.750755	0.900906	1.05106	1.20121	1.35136	1.50151	1.65166	1.80181	1.95196	2.10211	2.25226	2.40242	2.55257	2.70272	2.85287	3.00302	3.15317	3.30332	3.45347	3.60362	3.75378		#N/A	#N/A	#N/A	#N/A	4	17	43.5	70.5	88	96.5	100	100	100	100	100	100	100	100	100	100	100
NDNS136	90	14.2463	0.142463	0.284926	0.427389	0.569852	0.712315	0.854778	0.997241	1.1397	1.28217	1.42463	1.56709	1.70956	1.85202	1.99448	2.13694	2.27941	2.42187	2.56433	2.7068	2.84926	2.99172	3.13419	3.27665	3.41911	3.56157		#N/A	#N/A	#N/A	#N/A	2	11.5	33.5	59.5	81.5	92.5	99	100	100	100	100	100	100	100	100	100	100
NDNS137	56	5.8032	0.058032	0.116064	0.174096	0.232128	0.29016	0.348192	0.406224	0.464256	0.522288	0.58032	0.638352	0.696384	0.754416	0.812448	0.87048	0.928512	0.986544	1.04458	1.10261	1.16064	1.21867	1.2767	1.33474	1.39277	1.4508		#N/A	#N/A	#N/A	#N/A	#N/A	#N/A	#N/A	#N/A	#N/A	#N/A	#N/A	1	4	8	13	21	31.5	42.5	53	63.5	73
NDNS138	134	6.8718	0.068718	0.137436	0.206154	0.274872	0.34359	0.412308	0.481026	0.549744	0.618462	0.68718	0.755898	0.824616	0.893334	0.962052	1.03077	1.09949	1.16821	1.23692	1.30564	1.37436	1.44308	1.5118	1.58051	1.64923	1.71795		#N/A	#N/A	#N/A	#N/A	#N/A	#N/A	#N/A	#N/A	#N/A	0.5	4	9	16	26.5	40	52.5	64.5	76	84	89.5	93.5
NDNS139	103	14.8144	0.148144	0.296288	0.444432	0.592576	0.74072	0.888864	1.03701	1.18515	1.3333	1.48144	1.62958	1.77773	1.92587	2.07402	2.22216	2.3703	2.51845	2.66659	2.81474	2.96288	3.11102	3.25917	3.40731	3.55546	3.7036		#N/A	#N/A	#N/A	#N/A	3.5	15.5	41	67.5	86.5	95.5	100	100	100	100	100	100	100	100	100	100	100
NDNS140	103	14.9562	0.149562	0.299124	0.448686	0.598248	0.74781	0.897372	1.04693	1.1965	1.34606	1.49562	1.64518	1.79474	1.94431	2.09387	2.24343	2.39299	2.54255	2.69212	2.84168	2.99124	3.1408	3.29036	3.43993	3.58949	3.73905		#N/A	#N/A	#N/A	#N/A	3.5	16.5	43	69.5	87.5	96	100	100	100	100	100	100	100	100	100	100	100
NDNS141	53	14.269	0.14269	0.28538	0.42807	0.57076	0.71345	0.85614	0.99883	1.14152	1.28421	1.4269	1.56959	1.71228	1.85497	1.99766	2.14035	2.28304	2.42573	2.56842	2.71111	2.8538	2.99649	3.13918	3.28187	3.42456	3.56725		#N/A	#N/A	#N/A	#N/A	2	12	33.5	60	81.5	93	99	100	100	100	100	100	100	100	100	100	100
NDNS142	50	6.6614	0.066614	0.133228	0.199842	0.266456	0.33307	0.399684	0.466298	0.532912	0.599526	0.66614	0.732754	0.799368	0.865982	0.932596	0.99921	1.06582	1.13244	1.19905	1.26567	1.33228	1.39889	1.46551	1.53212	1.59874	1.66535		#N/A	#N/A	#N/A	#N/A	#N/A	#N/A	#N/A	#N/A	#N/A	#N/A	3	7	13	21.5	34	46.5	58.5	70	79.5	86.5	91
NDNS143	121	4.6117	0.046117	0.092234	0.138351	0.184468	0.230585	0.276702	0.322819	0.368936	0.415053	0.46117	0.507287	0.553404	0.599521	0.645638	0.691755	0.737872	0.783989	0.830106	0.876223	0.92234	0.968457	1.01457	1.06069	1.10681	1.15292		#N/A	#N/A	#N/A	#N/A	#N/A	#N/A	#N/A	#N/A	#N/A	#N/A	#N/A	#N/A	#N/A	#N/A	1	3	6	9.5	14	20	28
NDNS144	121	12.1205	0.121205	0.24241	0.363615	0.48482	0.606025	0.72723	0.848435	0.96964	1.09084	1.21205	1.33326	1.45446	1.57566	1.69687	1.81808	1.93928	2.06048	2.18169	2.30289	2.4241	2.5453	2.66651	2.78771	2.90892	3.03012		#N/A	#N/A	#N/A	#N/A	#N/A	2.5	11	28	51	72	86.5	94	99.5	100	100	100	100	100	100	100	100
NDNS145	256	13.4775	0.134775	0.26955	0.404325	0.5391	0.673875	0.80865	0.943425	1.0782	1.21297	1.34775	1.48252	1.6173	1.75207	1.88685	2.02162	2.1564	2.29117	2.42595	2.56072	2.6955	2.83027	2.96505	3.09982	3.2346	3.36937		#N/A	#N/A	#N/A	#N/A	0	7.5	23.5	48.5	72	87.5	95.5	100	100	100	100	100	100	100	100	100	100
NDNS146	13	15.718	0.15718	0.31436	0.47154	0.62872	0.7859	0.94308	1.10026	1.25744	1.41462	1.5718	1.72898	1.88616	2.04334	2.20052	2.3577	2.51488	2.67206	2.82924	2.98642	3.1436	3.30078	3.45796	3.61514	3.77232	3.9295		#N/A	#N/A	#N/A	#N/A	6	23.5	52.5	78.5	92	99	100	100	100	100	100	100	100	100	100	100	100
NDNS147	407	16.4553	0.164553	0.329106	0.493659	0.658212	0.822765	0.987318	1.15187	1.31642	1.48098	1.64553	1.81008	1.97464	2.13919	2.30374	2.4683	2.63285	2.7974	2.96195	3.12651	3.29106	3.45561	3.62017	3.78472	3.94927	4.11383		#N/A	#N/A	#N/A	#N/A	9	31.5	62	85	95.5	100	100	100	100	100	100	100	100	100	100	100	100
NDNS148	105	12.4775	0.124775	0.24955	0.374325	0.4991	0.623875	0.74865	0.873425	0.9982	1.12297	1.24775	1.37252	1.4973	1.62207	1.74685	1.87162	1.9964	2.12117	2.24595	2.37072	2.4955	2.62027	2.74505	2.86982	2.9946	3.11937		#N/A	#N/A	#N/A	#N/A	#N/A	3.5	13.5	33.5	56.5	77.5	89.5	96	100	100	100	100	100	100	100	100	100
NDNS149	184	20.1478	0.201478	0.402956	0.604434	0.805912	1.00739	1.20887	1.41035	1.61182	1.8133	2.01478	2.21626	2.41774	2.61921	2.82069	3.02217	3.22365	3.42513	3.6266	3.82808	4.02956	4.23104	4.43252	4.63399	4.83547	5.03695		#N/A	#N/A	#N/A	7.5	35.5	71.5	92	100	100	100	100	100	100	100	100	100	100	100	100	100	100
NDNS150	115	12.6544	0.126544	0.253088	0.379632	0.506176	0.63272	0.759264	0.885808	1.01235	1.1389	1.26544	1.39198	1.51853	1.64507	1.77162	1.89816	2.0247	2.15125	2.27779	2.40434	2.53088	2.65742	2.78397	2.91051	3.03706	3.1636		#N/A	#N/A	#N/A	#N/A	#N/A	4.5	15	36.5	59.5	79.5	90.5	97	100	100	100	100	100	100	100	100	100
NDNS151	159	12.7908	0.127908	0.255816	0.383724	0.511632	0.63954	0.767448	0.895356	1.02326	1.15117	1.27908	1.40699	1.5349	1.6628	1.79071	1.91862	2.04653	2.17444	2.30234	2.43025	2.55816	2.68607	2.81398	2.94188	3.06979	3.1977		#N/A	#N/A	#N/A	#N/A	#N/A	5	16	38.5	61.5	81	91.5	98	100	100	100	100	100	100	100	100	100
NDNS152	119	24.1811	0.241811	0.483622	0.725433	0.967244	1.20905	1.45087	1.69268	1.93449	2.1763	2.41811	2.65992	2.90173	3.14354	3.38535	3.62716	3.86898	4.11079	4.3526	4.59441	4.83622	5.07803	5.31984	5.56165	5.80346	6.04528		#N/A	#N/A	2.5	27.5	71.5	94	100	100	100	100	100	100	100	100	100	100	100	100	100	100	100
NDNS153	99	16.7669	0.167669	0.335338	0.503007	0.670676	0.838345	1.00601	1.17368	1.34135	1.50902	1.67669	1.84436	2.01203	2.1797	2.34737	2.51504	2.6827	2.85037	3.01804	3.18571	3.35338	3.52105	3.68872	3.85639	4.02406	4.19172		#N/A	#N/A	#N/A	0	10	35	65.5	87	96.5	100	100	100	100	100	100	100	100	100	100	100	100
NDNS154	15	22.9346	0.229346	0.458692	0.688038	0.917384	1.14673	1.37608	1.60542	1.83477	2.06411	2.29346	2.52281	2.75215	2.9815	3.21084	3.44019	3.66954	3.89888	4.12823	4.35757	4.58692	4.81627	5.04561	5.27496	5.5043	5.73365		#N/A	#N/A	0.5	19	61	89.5	100	100	100	100	100	100	100	100	100	100	100	100	100	100	100
NDNS155	87	16.0042	0.160042	0.320084	0.480126	0.640168	0.80021	0.960252	1.12029	1.28034	1.44038	1.60042	1.76046	1.9205	2.08055	2.24059	2.40063	2.56067	2.72071	2.88076	3.0408	3.20084	3.36088	3.52092	3.68097	3.84101	4.00105		#N/A	#N/A	#N/A	#N/A	7	26.5	56	81.5	93.5	100	100	100	100	100	100	100	100	100	100	100	100
NDNS156	62	9.527	0.09527	0.19054	0.28581	0.38108	0.47635	0.57162	0.66689	0.76216	0.85743	0.9527	1.04797	1.14324	1.23851	1.33378	1.42905	1.52432	1.61959	1.71486	1.81013	1.9054	2.00067	2.09594	2.19121	2.28648	2.38175		#N/A	#N/A	#N/A	#N/A	#N/A	#N/A	#N/A	4.5	12	25	43	60.5	76	86.5	93	97.5	100	100	100	100	100
NDNS157	84	10.5943	0.105943	0.211886	0.317829	0.423772	0.529715	0.635658	0.741601	0.847544	0.953487	1.05943	1.16537	1.27132	1.37726	1.4832	1.58915	1.69509	1.80103	1.90697	2.01292	2.11886	2.2248	2.33075	2.43669	2.54263	2.64858		#N/A	#N/A	#N/A	#N/A	#N/A	#N/A	3.5	11	25	45	64	80.5	89.5	95.5	100	100	100	100	100	100	100
NDNS158	77	11.0157	0.110157	0.220314	0.330471	0.440628	0.550785	0.660942	0.771099	0.881256	0.991413	1.10157	1.21173	1.32188	1.43204	1.5422	1.65236	1.76251	1.87267	1.98283	2.09298	2.20314	2.3133	2.42345	2.53361	2.64377	2.75393		#N/A	#N/A	#N/A	#N/A	#N/A	#N/A	5	14.5	32.5	53	72	85.5	93	98	100	100	100	100	100	100	100
NDNS159	214	10.6457	0.106457	0.212914	0.319371	0.425828	0.532285	0.638742	0.745199	0.851656	0.958113	1.06457	1.17103	1.27748	1.38394	1.4904	1.59685	1.70331	1.80977	1.91623	2.02268	2.12914	2.2356	2.34205	2.44851	2.55497	2.66142		#N/A	#N/A	#N/A	#N/A	#N/A	#N/A	3.5	11.5	26	46	65	81	90	96	100	100	100	100	100	100	100
NDNS160	73	17.0675	0.170675	0.34135	0.512025	0.6827	0.853375	1.02405	1.19473	1.3654	1.53607	1.70675	1.87742	2.0481	2.21877	2.38945	2.56012	2.7308	2.90147	3.07215	3.24282	3.4135	3.58417	3.75485	3.92552	4.0962	4.26687		#N/A	#N/A	#N/A	0.5	11.5	38.5	69.5	89	98	100	100	100	100	100	100	100	100	100	100	100	100
NDNS161	686	16.7379	0.167379	0.334758	0.502137	0.669516	0.836895	1.00427	1.17165	1.33903	1.50641	1.67379	1.84117	2.00855	2.17593	2.34331	2.51069	2.67806	2.84544	3.01282	3.1802	3.34758	3.51496	3.68234	3.84972	4.0171	4.18447		#N/A	#N/A	#N/A	0	10	35	65.5	87	96.5	100	100	100	100	100	100	100	100	100	100	100	100
NDNS162	127	10.9146	0.109146	0.218292	0.327438	0.436584	0.54573	0.654876	0.764022	0.873168	0.982314	1.09146	1.20061	1.30975	1.4189	1.52804	1.63719	1.74634	1.85548	1.96463	2.07377	2.18292	2.29207	2.40121	2.51036	2.6195	2.72865		#N/A	#N/A	#N/A	#N/A	#N/A	#N/A	4.5	13.5	30.5	51	70	84.5	92.5	97.5	100	100	100	100	100	100	100
NDNS163	80	19.6047	0.196047	0.392094	0.588141	0.784188	0.980235	1.17628	1.37233	1.56838	1.76442	1.96047	2.15652	2.35256	2.54861	2.74466	2.94071	3.13675	3.3328	3.52885	3.72489	3.92094	4.11699	4.31303	4.50908	4.70513	4.90118		#N/A	#N/A	#N/A	6	30	66	89.5	99	100	100	100	100	100	100	100	100	100	100	100	100	100
NDNS164	156	15.5018	0.155018	0.310036	0.465054	0.620072	0.77509	0.930108	1.08513	1.24014	1.39516	1.55018	1.7052	1.86022	2.01523	2.17025	2.32527	2.48029	2.63531	2.79032	2.94534	3.10036	3.25538	3.4104	3.56541	3.72043	3.87545		#N/A	#N/A	#N/A	#N/A	5.5	21	50	76.5	91	98.5	100	100	100	100	100	100	100	100	100	100	100
NDNS165	588	13.3247	0.133247	0.266494	0.399741	0.532988	0.666235	0.799482	0.932729	1.06598	1.19922	1.33247	1.46572	1.59896	1.73221	1.86546	1.9987	2.13195	2.2652	2.39845	2.53169	2.66494	2.79819	2.93143	3.06468	3.19793	3.33117		#N/A	#N/A	#N/A	#N/A	#N/A	7	21.5	46.5	70	86.5	95	100	100	100	100	100	100	100	100	100	100
NDNS166	80	27.5251	0.275251	0.550502	0.825753	1.101	1.37625	1.65151	1.92676	2.20201	2.47726	2.75251	3.02776	3.30301	3.57826	3.85351	4.12876	4.40402	4.67927	4.95452	5.22977	5.50502	5.78027	6.05552	6.33077	6.60602	6.88127		#N/A	#N/A	9	52.5	89.5	100	100	100	100	100	100	100	100	100	100	100	100	100	100	100	100
NDNS167	124	7.8871	0.078871	0.157742	0.236613	0.315484	0.394355	0.473226	0.552097	0.630968	0.709839	0.78871	0.867581	0.946452	1.02532	1.10419	1.18307	1.26194	1.34081	1.41968	1.49855	1.57742	1.65629	1.73516	1.81403	1.8929	1.97178		#N/A	#N/A	#N/A	#N/A	#N/A	#N/A	#N/A	#N/A	1.5	6	13	24	39	53	67.5	79	87	92.5	96.5	99.5	100
NDNS168	136	13.632	0.13632	0.27264	0.40896	0.54528	0.6816	0.81792	0.95424	1.09056	1.22688	1.3632	1.49952	1.63584	1.77216	1.90848	2.0448	2.18112	2.31744	2.45376	2.59008	2.7264	2.86272	2.99904	3.13536	3.27168	3.408		#N/A	#N/A	#N/A	#N/A	0.5	8.5	25.5	51	74.5	89	96.5	100	100	100	100	100	100	100	100	100	100
NDNS169	255	7.9553	0.079553	0.159106	0.238659	0.318212	0.397765	0.477318	0.556871	0.636424	0.715977	0.79553	0.875083	0.954636	1.03419	1.11374	1.19329	1.27285	1.3524	1.43195	1.51151	1.59106	1.67061	1.75017	1.82972	1.90927	1.98882		#N/A	#N/A	#N/A	#N/A	#N/A	#N/A	#N/A	#N/A	2	6.5	13.5	25.5	40.5	55	69	80.5	88	93	97	100	100
NDNS170	67	14.5524	0.145524	0.291048	0.436572	0.582096	0.72762	0.873144	1.01867	1.16419	1.30972	1.45524	1.60076	1.74629	1.89181	2.03734	2.18286	2.32838	2.47391	2.61943	2.76496	2.91048	3.056	3.20153	3.34705	3.49258	3.6381		#N/A	#N/A	#N/A	#N/A	2.5	13.5	37.5	64	84.5	94.5	100	100	100	100	100	100	100	100	100	100	100
NDNS171	192	12.7525	0.127525	0.25505	0.382575	0.5101	0.637625	0.76515	0.892675	1.0202	1.14772	1.27525	1.40278	1.5303	1.65782	1.78535	1.91287	2.0404	2.16792	2.29545	2.42297	2.5505	2.67802	2.80555	2.93308	3.0606	3.18812		#N/A	#N/A	#N/A	#N/A	#N/A	4.5	16	38	61	80.5	91.5	97.5	100	100	100	100	100	100	100	100	100
NDNS172	97	9.0604	0.090604	0.181208	0.271812	0.362416	0.45302	0.543624	0.634228	0.724832	0.815436	0.90604	0.996644	1.08725	1.17785	1.26846	1.35906	1.44966	1.54027	1.63087	1.72148	1.81208	1.90268	1.99329	2.08389	2.1745	2.2651		#N/A	#N/A	#N/A	#N/A	#N/A	#N/A	#N/A	2.5	8	17.5	33.5	50	66.5	80	88.5	94	98	100	100	100	100
NDNS173	87	12.3254	0.123254	0.246508	0.369762	0.493016	0.61627	0.739524	0.862778	0.986032	1.10929	1.23254	1.35579	1.47905	1.6023	1.72556	1.84881	1.97206	2.09532	2.21857	2.34183	2.46508	2.58833	2.71159	2.83484	2.9581	3.08135		#N/A	#N/A	#N/A	#N/A	#N/A	3	12.5	31	54	75	88	95.5	100	100	100	100	100	100	100	100	100
NDNS174	140	15.857	0.15857	0.31714	0.47571	0.63428	0.79285	0.95142	1.10999	1.26856	1.42713	1.5857	1.74427	1.90284	2.06141	2.21998	2.37855	2.53712	2.69569	2.85426	3.01283	3.1714	3.32997	3.48854	3.64711	3.80568	3.96425		#N/A	#N/A	#N/A	#N/A	6.5	25	54.5	80	93	99.5	100	100	100	100	100	100	100	100	100	100	100
NDNS175	241	17.1221	0.171221	0.342442	0.513663	0.684884	0.856105	1.02733	1.19855	1.36977	1.54099	1.71221	1.88343	2.05465	2.22587	2.39709	2.56832	2.73954	2.91076	3.08198	3.2532	3.42442	3.59564	3.76686	3.93808	4.1093	4.28052		#N/A	#N/A	#N/A	0.5	12	39	70	89	98	100	100	100	100	100	100	100	100	100	100	100	100
NDNS176	151	16.2043	0.162043	0.324086	0.486129	0.648172	0.810215	0.972258	1.1343	1.29634	1.45839	1.62043	1.78247	1.94452	2.10656	2.2686	2.43065	2.59269	2.75473	2.91677	3.07882	3.24086	3.4029	3.56495	3.72699	3.88903	4.05107		#N/A	#N/A	#N/A	#N/A	8	28.5	58.5	83	94.5	100	100	100	100	100	100	100	100	100	100	100	100
NDNS177	88	9.159	0.09159	0.18318	0.27477	0.36636	0.45795	0.54954	0.64113	0.73272	0.82431	0.9159	1.00749	1.09908	1.19067	1.28226	1.37385	1.46544	1.55703	1.64862	1.74021	1.8318	1.92339	2.01498	2.10657	2.19816	2.28975		#N/A	#N/A	#N/A	#N/A	#N/A	#N/A	#N/A	3	9	19	35.5	52.5	68.5	81.5	89.5	95	98.5	100	100	100	100
NDNS178	88	27.4731	0.274731	0.549462	0.824193	1.09892	1.37366	1.64839	1.92312	2.19785	2.47258	2.74731	3.02204	3.29677	3.5715	3.84623	4.12096	4.3957	4.67043	4.94516	5.21989	5.49462	5.76935	6.04408	6.31881	6.59354	6.86827		#N/A	#N/A	9	52.5	89.5	100	100	100	100	100	100	100	100	100	100	100	100	100	100	100	100
NDNS179	218	12.495	0.12495	0.2499	0.37485	0.4998	0.62475	0.7497	0.87465	0.9996	1.12455	1.2495	1.37445	1.4994	1.62435	1.7493	1.87425	1.9992	2.12415	2.2491	2.37405	2.499	2.62395	2.7489	2.87385	2.9988	3.12375		#N/A	#N/A	#N/A	#N/A	#N/A	4	13.5	34	57	77.5	89.5	96.5	100	100	100	100	100	100	100	100	100
NDNS180	149	20.6054	0.206054	0.412108	0.618162	0.824216	1.03027	1.23632	1.44238	1.64843	1.85449	2.06054	2.26659	2.47265	2.6787	2.88476	3.09081	3.29686	3.50292	3.70897	3.91503	4.12108	4.32713	4.53319	4.73924	4.9453	5.15135		#N/A	#N/A	#N/A	9	39.5	76	93.5	100	100	100	100	100	100	100	100	100	100	100	100	100	100
NDNS181	76	10.9842	0.109842	0.219684	0.329526	0.439368	0.54921	0.659052	0.768894	0.878736	0.988578	1.09842	1.20826	1.3181	1.42795	1.53779	1.64763	1.75747	1.86731	1.97716	2.087	2.19684	2.30668	2.41652	2.52637	2.63621	2.74605		#N/A	#N/A	#N/A	#N/A	#N/A	#N/A	5	14	31.5	52	71.5	85	93	98	100	100	100	100	100	100	100
NDNS182	38	10.7247	0.107247	0.214494	0.321741	0.428988	0.536235	0.643482	0.750729	0.857976	0.965223	1.07247	1.17972	1.28696	1.39421	1.50146	1.6087	1.71595	1.8232	1.93045	2.03769	2.14494	2.25219	2.35943	2.46668	2.57393	2.68118		#N/A	#N/A	#N/A	#N/A	#N/A	#N/A	4	12	27.5	47.5	66.5	82	91	96.5	100	100	100	100	100	100	100
NDNS183	69	13.9385	0.139385	0.27877	0.418155	0.55754	0.696925	0.83631	0.975695	1.11508	1.25446	1.39385	1.53323	1.67262	1.81201	1.95139	2.09077	2.23016	2.36955	2.50893	2.64832	2.7877	2.92708	3.06647	3.20585	3.34524	3.48462		#N/A	#N/A	#N/A	#N/A	1	10	29.5	55	78	91	97.5	100	100	100	100	100	100	100	100	100	100
NDNS184	82	9.4368	0.094368	0.188736	0.283104	0.377472	0.47184	0.566208	0.660576	0.754944	0.849312	0.94368	1.03805	1.13242	1.22678	1.32115	1.41552	1.50989	1.60426	1.69862	1.79299	1.88736	1.98173	2.0761	2.17046	2.26483	2.3592		#N/A	#N/A	#N/A	#N/A	#N/A	#N/A	#N/A	4	11	23.5	41	58.5	74.5	85.5	92	97	100	100	100	100	100
NDNS185	82	8.9301	0.089301	0.178602	0.267903	0.357204	0.446505	0.535806	0.625107	0.714408	0.803709	0.89301	0.982311	1.07161	1.16091	1.25021	1.33951	1.42882	1.51812	1.60742	1.69672	1.78602	1.87532	1.96462	2.05392	2.14322	2.23252		#N/A	#N/A	#N/A	#N/A	#N/A	#N/A	#N/A	2	7.5	16	30.5	47.5	63.5	77.5	87	93	97	100	100	100	100
NDNS186	84	15.1599	0.151599	0.303198	0.454797	0.606396	0.757995	0.909594	1.06119	1.21279	1.36439	1.51599	1.66759	1.81919	1.97079	2.12239	2.27399	2.42558	2.57718	2.72878	2.88038	3.03198	3.18358	3.33518	3.48678	3.63838	3.78998		#N/A	#N/A	#N/A	#N/A	4.5	18	45.5	72	89	97	100	100	100	100	100	100	100	100	100	100	100
NDNS187	79	13.2273	0.132273	0.264546	0.396819	0.529092	0.661365	0.793638	0.925911	1.05818	1.19046	1.32273	1.455	1.58728	1.71955	1.85182	1.98409	2.11637	2.24864	2.38091	2.51319	2.64546	2.77773	2.91001	3.04228	3.17455	3.30682		#N/A	#N/A	#N/A	#N/A	#N/A	6.5	20.5	45	68.5	85.5	94.5	99.5	100	100	100	100	100	100	100	100	100
NDNS188	125	10.3246	0.103246	0.206492	0.309738	0.412984	0.51623	0.619476	0.722722	0.825968	0.929214	1.03246	1.13571	1.23895	1.3422	1.44544	1.54869	1.65194	1.75518	1.85843	1.96167	2.06492	2.16817	2.27141	2.37466	2.4779	2.58115		#N/A	#N/A	#N/A	#N/A	#N/A	#N/A	2.5	9	21	40	59	76	87	94	98.5	100	100	100	100	100	100
NDNS189	90	15.8602	0.158602	0.317204	0.475806	0.634408	0.79301	0.951612	1.11021	1.26882	1.42742	1.58602	1.74462	1.90322	2.06183	2.22043	2.37903	2.53763	2.69623	2.85484	3.01344	3.17204	3.33064	3.48924	3.64785	3.80645	3.96505		#N/A	#N/A	#N/A	#N/A	6.5	25	54.5	80	93	99.5	100	100	100	100	100	100	100	100	100	100	100
NDNS190	162	20.1535	0.201535	0.40307	0.604605	0.80614	1.00768	1.20921	1.41074	1.61228	1.81382	2.01535	2.21688	2.41842	2.61996	2.82149	3.02303	3.22456	3.4261	3.62763	3.82917	4.0307	4.23224	4.43377	4.6353	4.83684	5.03838		#N/A	#N/A	#N/A	7.5	35.5	71.5	92	100	100	100	100	100	100	100	100	100	100	100	100	100	100
NDNS191	71	21.7574	0.217574	0.435148	0.652722	0.870296	1.08787	1.30544	1.52302	1.74059	1.95817	2.17574	2.39331	2.61089	2.82846	3.04604	3.26361	3.48118	3.69876	3.91633	4.13391	4.35148	4.56905	4.78663	5.0042	5.22178	5.43935		#N/A	#N/A	#N/A	13	50.5	84	97.5	100	100	100	100	100	100	100	100	100	100	100	100	100	100
NDNS192	84	28.3633	0.283633	0.567266	0.850899	1.13453	1.41816	1.7018	1.98543	2.26906	2.5527	2.83633	3.11996	3.4036	3.68723	3.97086	4.2545	4.53813	4.82176	5.10539	5.38903	5.67266	5.95629	6.23993	6.52356	6.80719	7.09082		#N/A	#N/A	11	58.5	92.5	100	100	100	100	100	100	100	100	100	100	100	100	100	100	100	100
NDNS193	245	15.9305	0.159305	0.31861	0.477915	0.63722	0.796525	0.95583	1.11513	1.27444	1.43375	1.59305	1.75236	1.91166	2.07096	2.23027	2.38958	2.54888	2.70819	2.86749	3.0268	3.1861	3.3454	3.50471	3.66402	3.82332	3.98263		#N/A	#N/A	#N/A	#N/A	7	25.5	55	80.5	93	100	100	100	100	100	100	100	100	100	100	100	100
NDNS194	72	13.4283	0.134283	0.268566	0.402849	0.537132	0.671415	0.805698	0.939981	1.07426	1.20855	1.34283	1.47711	1.6114	1.74568	1.87996	2.01424	2.14853	2.28281	2.41709	2.55138	2.68566	2.81994	2.95423	3.08851	3.22279	3.35708		#N/A	#N/A	#N/A	#N/A	0	7.5	23	48	71.5	87	95.5	100	100	100	100	100	100	100	100	100	100
NDNS195	53	21.201	0.21201	0.42402	0.63603	0.84804	1.06005	1.27206	1.48407	1.69608	1.90809	2.1201	2.33211	2.54412	2.75613	2.96814	3.18015	3.39216	3.60417	3.81618	4.02819	4.2402	4.45221	4.66422	4.87623	5.08824	5.30025		#N/A	#N/A	#N/A	11	45.5	80.5	95.5	100	100	100	100	100	100	100	100	100	100	100	100	100	100
NDNS196	237	11.1821	0.111821	0.223642	0.335463	0.447284	0.559105	0.670926	0.782747	0.894568	1.00639	1.11821	1.23003	1.34185	1.45367	1.56549	1.67732	1.78914	1.90096	2.01278	2.1246	2.23642	2.34824	2.46006	2.57188	2.6837	2.79553		#N/A	#N/A	#N/A	#N/A	#N/A	0	6	16	35	56	75	87	94	99	100	100	100	100	100	100	100
NDNS197	17	16.8064	0.168064	0.336128	0.504192	0.672256	0.84032	1.00838	1.17645	1.34451	1.51258	1.68064	1.8487	2.01677	2.18483	2.3529	2.52096	2.68902	2.85709	3.02515	3.19322	3.36128	3.52934	3.69741	3.86547	4.03354	4.2016		#N/A	#N/A	#N/A	0	10.5	35.5	66	87.5	97	100	100	100	100	100	100	100	100	100	100	100	100
NDNS198	38	12.6115	0.126115	0.25223	0.378345	0.50446	0.630575	0.75669	0.882805	1.00892	1.13504	1.26115	1.38726	1.51338	1.63949	1.76561	1.89172	2.01784	2.14396	2.27007	2.39619	2.5223	2.64841	2.77453	2.90064	3.02676	3.15287		#N/A	#N/A	#N/A	#N/A	#N/A	4	14.5	35.5	59	79	90.5	97	100	100	100	100	100	100	100	100	100
NDNS199	80	5.4189	0.054189	0.108378	0.162567	0.216756	0.270945	0.325134	0.379323	0.433512	0.487701	0.54189	0.596079	0.650268	0.704457	0.758646	0.812835	0.867024	0.921213	0.975402	1.02959	1.08378	1.13797	1.19216	1.24635	1.30054	1.35472		#N/A	#N/A	#N/A	#N/A	#N/A	#N/A	#N/A	#N/A	#N/A	#N/A	#N/A	#N/A	1.5	4.5	8	13	20	29	39.5	49.5	59.5
NDNS200	24	19.9571	0.199571	0.399142	0.598713	0.798284	0.997855	1.19743	1.397	1.59657	1.79614	1.99571	2.19528	2.39485	2.59442	2.79399	2.99356	3.19314	3.39271	3.59228	3.79185	3.99142	4.19099	4.39056	4.59013	4.7897	4.98928		#N/A	#N/A	#N/A	7	33.5	69.5	91	100	100	100	100	100	100	100	100	100	100	100	100	100	100
NDNS201	15	16.5542	0.165542	0.331084	0.496626	0.662168	0.82771	0.993252	1.15879	1.32434	1.48988	1.65542	1.82096	1.9865	2.15205	2.31759	2.48313	2.64867	2.81421	2.97976	3.1453	3.31084	3.47638	3.64192	3.80747	3.97301	4.13855		#N/A	#N/A	#N/A	#N/A	9	32.5	63	85.5	96	100	100	100	100	100	100	100	100	100	100	100	100
NDNS202	37	13.4296	0.134296	0.268592	0.402888	0.537184	0.67148	0.805776	0.940072	1.07437	1.20866	1.34296	1.47726	1.61155	1.74585	1.88014	2.01444	2.14874	2.28303	2.41733	2.55162	2.68592	2.82022	2.95451	3.08881	3.2231	3.3574		#N/A	#N/A	#N/A	#N/A	0	7.5	23	48	71.5	87	95.5	100	100	100	100	100	100	100	100	100	100
NDNS203	26	14.9878	0.149878	0.299756	0.449634	0.599512	0.74939	0.899268	1.04915	1.19902	1.3489	1.49878	1.64866	1.79854	1.94841	2.09829	2.24817	2.39805	2.54793	2.6978	2.84768	2.99756	3.14744	3.29732	3.44719	3.59707	3.74695		#N/A	#N/A	#N/A	#N/A	4	16.5	43	70	87.5	96.5	100	100	100	100	100	100	100	100	100	100	100
NDNS204	107	21.0866	0.210866	0.421732	0.632598	0.843464	1.05433	1.2652	1.47606	1.68693	1.89779	2.10866	2.31953	2.53039	2.74126	2.95212	3.16299	3.37386	3.58472	3.79559	4.00645	4.21732	4.42819	4.63905	4.84992	5.06078	5.27165		#N/A	#N/A	#N/A	10.5	44	79.5	95.5	100	100	100	100	100	100	100	100	100	100	100	100	100	100
NDNS205	48	11.5884	0.115884	0.231768	0.347652	0.463536	0.57942	0.695304	0.811188	0.927072	1.04296	1.15884	1.27472	1.39061	1.50649	1.62238	1.73826	1.85414	1.97003	2.08591	2.2018	2.31768	2.43356	2.54945	2.66533	2.78122	2.8971		#N/A	#N/A	#N/A	#N/A	#N/A	1	8	20.5	42	63	80.5	90.5	96.5	100	100	100	100	100	100	100	100
NDNS206	82	17.2875	0.172875	0.34575	0.518625	0.6915	0.864375	1.03725	1.21013	1.383	1.55588	1.72875	1.90163	2.0745	2.24737	2.42025	2.59313	2.766	2.93888	3.11175	3.28463	3.4575	3.63038	3.80325	3.97613	4.149	4.32188		#N/A	#N/A	#N/A	1	12.5	41	72	90	98.5	100	100	100	100	100	100	100	100	100	100	100	100
NDNS207	61	12.1043	0.121043	0.242086	0.363129	0.484172	0.605215	0.726258	0.847301	0.968344	1.08939	1.21043	1.33147	1.45252	1.57356	1.6946	1.81565	1.93669	2.05773	2.17877	2.29982	2.42086	2.5419	2.66295	2.78399	2.90503	3.02608		#N/A	#N/A	#N/A	#N/A	#N/A	2.5	11	28	50.5	72	86.5	94	99.5	100	100	100	100	100	100	100	100
NDNS208	163	10.3743	0.103743	0.207486	0.311229	0.414972	0.518715	0.622458	0.726201	0.829944	0.933687	1.03743	1.14117	1.24492	1.34866	1.4524	1.55614	1.65989	1.76363	1.86737	1.97112	2.07486	2.1786	2.28235	2.38609	2.48983	2.59357		#N/A	#N/A	#N/A	#N/A	#N/A	#N/A	2.5	9.5	21.5	41	60	77	87.5	94	98.5	100	100	100	100	100	100
NDNS209	45	12.9646	0.129646	0.259292	0.388938	0.518584	0.64823	0.777876	0.907522	1.03717	1.16681	1.29646	1.42611	1.55575	1.6854	1.81504	1.94469	2.07434	2.20398	2.33363	2.46327	2.59292	2.72257	2.85221	2.98186	3.1115	3.24115		#N/A	#N/A	#N/A	#N/A	#N/A	5.5	18	41	64.5	83	92.5	98.5	100	100	100	100	100	100	100	100	100
NDNS210	90	21.5608	0.215608	0.431216	0.646824	0.862432	1.07804	1.29365	1.50926	1.72486	1.94047	2.15608	2.37169	2.5873	2.8029	3.01851	3.23412	3.44973	3.66534	3.88094	4.09655	4.31216	4.52777	4.74338	4.95898	5.17459	5.3902		#N/A	#N/A	#N/A	12.5	48.5	83	97	100	100	100	100	100	100	100	100	100	100	100	100	100	100
NDNS211	82	19.4697	0.194697	0.389394	0.584091	0.778788	0.973485	1.16818	1.36288	1.55758	1.75227	1.94697	2.14167	2.33636	2.53106	2.72576	2.92046	3.11515	3.30985	3.50455	3.69924	3.89394	4.08864	4.28333	4.47803	4.67273	4.86742		#N/A	#N/A	#N/A	5.5	29	64.5	88.5	98.5	100	100	100	100	100	100	100	100	100	100	100	100	100
NDNS212	82	9.7297	0.097297	0.194594	0.291891	0.389188	0.486485	0.583782	0.681079	0.778376	0.875673	0.97297	1.07027	1.16756	1.26486	1.36216	1.45945	1.55675	1.65405	1.75135	1.84864	1.94594	2.04324	2.14053	2.23783	2.33513	2.43242		#N/A	#N/A	#N/A	#N/A	#N/A	#N/A	0.5	5.5	14	28.5	47	64.5	79.5	88.5	94.5	98.5	100	100	100	100	100
NDNS213	166	31.6093	0.316093	0.632186	0.948279	1.26437	1.58047	1.89656	2.21265	2.52874	2.84484	3.16093	3.47702	3.79312	4.10921	4.4253	4.74139	5.05749	5.37358	5.68967	6.00577	6.32186	6.63795	6.95405	7.27014	7.58623	7.90233		#N/A	#N/A	24	79.5	99.5	100	100	100	100	100	100	100	100	100	100	100	100	100	100	100	100
NDNS214	119	7.9932	0.079932	0.159864	0.239796	0.319728	0.39966	0.479592	0.559524	0.639456	0.719388	0.79932	0.879252	0.959184	1.03912	1.11905	1.19898	1.27891	1.35884	1.43878	1.51871	1.59864	1.67857	1.7585	1.83844	1.91837	1.9983		#N/A	#N/A	#N/A	#N/A	#N/A	#N/A	#N/A	#N/A	2	7	14	26	41.5	56	70	81	88.5	93.5	97	100	100
NDNS215	73	14.397	0.14397	0.28794	0.43191	0.57588	0.71985	0.86382	1.00779	1.15176	1.29573	1.4397	1.58367	1.72764	1.87161	2.01558	2.15955	2.30352	2.44749	2.59146	2.73543	2.8794	3.02337	3.16734	3.31131	3.45528	3.59925		#N/A	#N/A	#N/A	#N/A	2	12.5	35.5	62	83	93.5	99.5	100	100	100	100	100	100	100	100	100	100
NDNS216	91	13.0588	0.130588	0.261176	0.391764	0.522352	0.65294	0.783528	0.914116	1.0447	1.17529	1.30588	1.43647	1.56706	1.69764	1.82823	1.95882	2.08941	2.22	2.35058	2.48117	2.61176	2.74235	2.87294	3.00352	3.13411	3.2647		#N/A	#N/A	#N/A	#N/A	#N/A	6	18.5	42.5	66	84	93.5	99	100	100	100	100	100	100	100	100	100
NDNS217	105	16.5328	0.165328	0.330656	0.495984	0.661312	0.82664	0.991968	1.1573	1.32262	1.48795	1.65328	1.81861	1.98394	2.14926	2.31459	2.47992	2.64525	2.81058	2.9759	3.14123	3.30656	3.47189	3.63722	3.80254	3.96787	4.1332		#N/A	#N/A	#N/A	#N/A	9	32.5	63	85.5	96	100	100	100	100	100	100	100	100	100	100	100	100
NDNS218	118	9.5193	0.095193	0.190386	0.285579	0.380772	0.475965	0.571158	0.666351	0.761544	0.856737	0.95193	1.04712	1.14232	1.23751	1.3327	1.4279	1.52309	1.61828	1.71347	1.80867	1.90386	1.99905	2.09425	2.18944	2.28463	2.37982		#N/A	#N/A	#N/A	#N/A	#N/A	#N/A	#N/A	4.5	12	25	43	60	76	86.5	93	97.5	100	100	100	100	100
NDNS219	44	16.0528	0.160528	0.321056	0.481584	0.642112	0.80264	0.963168	1.1237	1.28422	1.44475	1.60528	1.76581	1.92634	2.08686	2.24739	2.40792	2.56845	2.72898	2.8895	3.05003	3.21056	3.37109	3.53162	3.69214	3.85267	4.0132		#N/A	#N/A	#N/A	#N/A	7	27	57	82	93.5	100	100	100	100	100	100	100	100	100	100	100	100
NDNS220	81	6.4682	0.064682	0.129364	0.194046	0.258728	0.32341	0.388092	0.452774	0.517456	0.582138	0.64682	0.711502	0.776184	0.840866	0.905548	0.97023	1.03491	1.09959	1.16428	1.22896	1.29364	1.35832	1.423	1.48769	1.55237	1.61705		#N/A	#N/A	#N/A	#N/A	#N/A	#N/A	#N/A	#N/A	#N/A	#N/A	2	5.5	10.5	17.5	28	40.5	52.5	64	74.5	83	88.5
NDNS221	111	8.6972	0.086972	0.173944	0.260916	0.347888	0.43486	0.521832	0.608804	0.695776	0.782748	0.86972	0.956692	1.04366	1.13064	1.21761	1.30458	1.39155	1.47852	1.5655	1.65247	1.73944	1.82641	1.91338	2.00036	2.08733	2.1743		#N/A	#N/A	#N/A	#N/A	#N/A	#N/A	#N/A	1	6	13	25.5	42	58	73	84	90.5	95.5	99	100	100	100
NDNS222	19	15.504	0.15504	0.31008	0.46512	0.62016	0.7752	0.93024	1.08528	1.24032	1.39536	1.5504	1.70544	1.86048	2.01552	2.17056	2.3256	2.48064	2.63568	2.79072	2.94576	3.1008	3.25584	3.41088	3.56592	3.72096	3.876		#N/A	#N/A	#N/A	#N/A	5.5	21	50	76.5	91	98.5	100	100	100	100	100	100	100	100	100	100	100
NDNS223	94	12.901	0.12901	0.25802	0.38703	0.51604	0.64505	0.77406	0.90307	1.03208	1.16109	1.2901	1.41911	1.54812	1.67713	1.80614	1.93515	2.06416	2.19317	2.32218	2.45119	2.5802	2.70921	2.83822	2.96723	3.09624	3.22525		#N/A	#N/A	#N/A	#N/A	#N/A	5.5	17	40	63.5	82.5	92.5	98.5	100	100	100	100	100	100	100	100	100
NDNS224	413	20.1502	0.201502	0.403004	0.604506	0.806008	1.00751	1.20901	1.41051	1.61202	1.81352	2.01502	2.21652	2.41802	2.61953	2.82103	3.02253	3.22403	3.42553	3.62704	3.82854	4.03004	4.23154	4.43304	4.63455	4.83605	5.03755		#N/A	#N/A	#N/A	7.5	35.5	71.5	92	100	100	100	100	100	100	100	100	100	100	100	100	100	100
NDNS225	173	13.9797	0.139797	0.279594	0.419391	0.559188	0.698985	0.838782	0.978579	1.11838	1.25817	1.39797	1.53777	1.67756	1.81736	1.95716	2.09695	2.23675	2.37655	2.51635	2.65614	2.79594	2.93574	3.07553	3.21533	3.35513	3.49493		#N/A	#N/A	#N/A	#N/A	1	10	30	56	78.5	91	98	100	100	100	100	100	100	100	100	100	100
NDNS226	107	6.1576	0.061576	0.123152	0.184728	0.246304	0.30788	0.369456	0.431032	0.492608	0.554184	0.61576	0.677336	0.738912	0.800488	0.862064	0.92364	0.985216	1.04679	1.10837	1.16994	1.23152	1.2931	1.35467	1.41625	1.47782	1.5394		#N/A	#N/A	#N/A	#N/A	#N/A	#N/A	#N/A	#N/A	#N/A	#N/A	0	3	7	12.5	20	31	43	54	65	75	82.5
NDNS227	87	10.698	0.10698	0.21396	0.32094	0.42792	0.5349	0.64188	0.74886	0.85584	0.96282	1.0698	1.17678	1.28376	1.39074	1.49772	1.6047	1.71168	1.81866	1.92564	2.03262	2.1396	2.24658	2.35356	2.46054	2.56752	2.6745		#N/A	#N/A	#N/A	#N/A	#N/A	#N/A	4	11.5	27	47	66	81.5	90.5	96.5	100	100	100	100	100	100	100
NDNS228	6	11.5368	0.115368	0.230736	0.346104	0.461472	0.57684	0.692208	0.807576	0.922944	1.03831	1.15368	1.26905	1.38442	1.49978	1.61515	1.73052	1.84589	1.96126	2.07662	2.19199	2.30736	2.42273	2.5381	2.65346	2.76883	2.8842		#N/A	#N/A	#N/A	#N/A	#N/A	1	7.5	20	41	62	80	90	96.5	100	100	100	100	100	100	100	100
NDNS229	95	6.7463	0.067463	0.134926	0.202389	0.269852	0.337315	0.404778	0.472241	0.539704	0.607167	0.67463	0.742093	0.809556	0.877019	0.944482	1.01194	1.07941	1.14687	1.21433	1.2818	1.34926	1.41672	1.48419	1.55165	1.61911	1.68657		#N/A	#N/A	#N/A	#N/A	#N/A	#N/A	#N/A	#N/A	#N/A	0	3.5	7.5	14	23.5	36	49	61	72.5	81.5	87.5	92
NDNS230	150	26.5425	0.265425	0.53085	0.796275	1.0617	1.32713	1.59255	1.85798	2.1234	2.38882	2.65425	2.91968	3.1851	3.45053	3.71595	3.98137	4.2468	4.51222	4.77765	5.04307	5.3085	5.57393	5.83935	6.10478	6.3702	6.63563		#N/A	#N/A	7	45.5	86	100	100	100	100	100	100	100	100	100	100	100	100	100	100	100	100
NDNS231	113	18.8687	0.188687	0.377374	0.566061	0.754748	0.943435	1.13212	1.32081	1.5095	1.69818	1.88687	2.07556	2.26424	2.45293	2.64162	2.83031	3.01899	3.20768	3.39637	3.58505	3.77374	3.96243	4.15111	4.3398	4.52849	4.71718		#N/A	#N/A	#N/A	4	23.5	58.5	85.5	97	100	100	100	100	100	100	100	100	100	100	100	100	100
NDNS232	55	22.3395	0.223395	0.44679	0.670185	0.89358	1.11698	1.34037	1.56377	1.78716	2.01056	2.23395	2.45735	2.68074	2.90414	3.12753	3.35093	3.57432	3.79772	4.02111	4.24451	4.4679	4.6913	4.91469	5.13809	5.36148	5.58488		#N/A	#N/A	0	16	55.5	87	99	100	100	100	100	100	100	100	100	100	100	100	100	100	100
NDNS233	156	11.9534	0.119534	0.239068	0.358602	0.478136	0.59767	0.717204	0.836738	0.956272	1.07581	1.19534	1.31487	1.43441	1.55394	1.67348	1.79301	1.91254	2.03208	2.15161	2.27115	2.39068	2.51021	2.62975	2.74928	2.86882	2.98835		#N/A	#N/A	#N/A	#N/A	#N/A	2	10	25.5	48	69.5	85	93	98.5	100	100	100	100	100	100	100	100
NDNS234	355	12.1038	0.121038	0.242076	0.363114	0.484152	0.60519	0.726228	0.847266	0.968304	1.08934	1.21038	1.33142	1.45246	1.57349	1.69453	1.81557	1.93661	2.05765	2.17868	2.29972	2.42076	2.5418	2.66284	2.78387	2.90491	3.02595		#N/A	#N/A	#N/A	#N/A	#N/A	2.5	11	28	50.5	72	86.5	94	99.5	100	100	100	100	100	100	100	100
NDNS235	24	21.5858	0.215858	0.431716	0.647574	0.863432	1.07929	1.29515	1.51101	1.72686	1.94272	2.15858	2.37444	2.5903	2.80615	3.02201	3.23787	3.45373	3.66959	3.88544	4.1013	4.31716	4.53302	4.74888	4.96473	5.18059	5.39645		#N/A	#N/A	#N/A	12.5	49	83	97	100	100	100	100	100	100	100	100	100	100	100	100	100	100
NDNS236	220	12.5414	0.125414	0.250828	0.376242	0.501656	0.62707	0.752484	0.877898	1.00331	1.12873	1.25414	1.37955	1.50497	1.63038	1.7558	1.88121	2.00662	2.13204	2.25745	2.38287	2.50828	2.63369	2.75911	2.88452	3.00994	3.13535		#N/A	#N/A	#N/A	#N/A	#N/A	4	14	34.5	57.5	78	90	96.5	100	100	100	100	100	100	100	100	100
NDNS237	19	15.0354	0.150354	0.300708	0.451062	0.601416	0.75177	0.902124	1.05248	1.20283	1.35319	1.50354	1.65389	1.80425	1.9546	2.10496	2.25531	2.40566	2.55602	2.70637	2.85673	3.00708	3.15743	3.30779	3.45814	3.6085	3.75885		#N/A	#N/A	#N/A	#N/A	4	17	44	70.5	88	96.5	100	100	100	100	100	100	100	100	100	100	100
NDNS238	68	16.0278	0.160278	0.320556	0.480834	0.641112	0.80139	0.961668	1.12195	1.28222	1.4425	1.60278	1.76306	1.92334	2.08361	2.24389	2.40417	2.56445	2.72473	2.885	3.04528	3.20556	3.36584	3.52612	3.68639	3.84667	4.00695		#N/A	#N/A	#N/A	#N/A	7	26.5	56.5	81.5	93.5	100	100	100	100	100	100	100	100	100	100	100	100
NDNS239	66	13.8571	0.138571	0.277142	0.415713	0.554284	0.692855	0.831426	0.969997	1.10857	1.24714	1.38571	1.52428	1.66285	1.80142	1.93999	2.07857	2.21714	2.35571	2.49428	2.63285	2.77142	2.90999	3.04856	3.18713	3.3257	3.46428		#N/A	#N/A	#N/A	#N/A	1	9.5	28	54	77	90.5	97.5	100	100	100	100	100	100	100	100	100	100
NDNS240	61	7.4497	0.074497	0.148994	0.223491	0.297988	0.372485	0.446982	0.521479	0.595976	0.670473	0.74497	0.819467	0.893964	0.968461	1.04296	1.11745	1.19195	1.26645	1.34095	1.41544	1.48994	1.56444	1.63893	1.71343	1.78793	1.86242		#N/A	#N/A	#N/A	#N/A	#N/A	#N/A	#N/A	#N/A	0	3.5	8.5	16	28	42	55.5	69	79.5	87	92	96	99
NDNS241	258	22.1125	0.221125	0.44225	0.663375	0.8845	1.10563	1.32675	1.54787	1.769	1.99013	2.21125	2.43237	2.6535	2.87463	3.09575	3.31688	3.538	3.75913	3.98025	4.20137	4.4225	4.64363	4.86475	5.08588	5.307	5.52813		#N/A	#N/A	#N/A	15	53.5	86	98.5	100	100	100	100	100	100	100	100	100	100	100	100	100	100
NDNS242	58	11.2679	0.112679	0.225358	0.338037	0.450716	0.563395	0.676074	0.788753	0.901432	1.01411	1.12679	1.23947	1.35215	1.46483	1.57751	1.69018	1.80286	1.91554	2.02822	2.1409	2.25358	2.36626	2.47894	2.59162	2.7043	2.81697		#N/A	#N/A	#N/A	#N/A	#N/A	0	6	17	36.5	57.5	76	88	94.5	99.5	100	100	100	100	100	100	100
NDNS243	32	13.4256	0.134256	0.268512	0.402768	0.537024	0.67128	0.805536	0.939792	1.07405	1.2083	1.34256	1.47682	1.61107	1.74533	1.87958	2.01384	2.1481	2.28235	2.41661	2.55086	2.68512	2.81938	2.95363	3.08789	3.22214	3.3564		#N/A	#N/A	#N/A	#N/A	0	7.5	23	48	71.5	87	95.5	100	100	100	100	100	100	100	100	100	100
NDNS244	107	12.9198	0.129198	0.258396	0.387594	0.516792	0.64599	0.775188	0.904386	1.03358	1.16278	1.29198	1.42118	1.55038	1.67957	1.80877	1.93797	2.06717	2.19637	2.32556	2.45476	2.58396	2.71316	2.84236	2.97155	3.10075	3.22995		#N/A	#N/A	#N/A	#N/A	#N/A	5.5	17.5	40.5	63.5	82.5	92.5	98.5	100	100	100	100	100	100	100	100	100
NDNS245	18	4.4219	0.044219	0.088438	0.132657	0.176876	0.221095	0.265314	0.309533	0.353752	0.397971	0.44219	0.486409	0.530628	0.574847	0.619066	0.663285	0.707504	0.751723	0.795942	0.840161	0.88438	0.928599	0.972818	1.01704	1.06126	1.10547		#N/A	#N/A	#N/A	#N/A	#N/A	#N/A	#N/A	#N/A	#N/A	#N/A	#N/A	#N/A	#N/A	#N/A	#N/A	1.5	4	6.5	10.5	15	21
NDNS246	211	9.5926	0.095926	0.191852	0.287778	0.383704	0.47963	0.575556	0.671482	0.767408	0.863334	0.95926	1.05519	1.15111	1.24704	1.34296	1.43889	1.53482	1.63074	1.72667	1.82259	1.91852	2.01445	2.11037	2.2063	2.30222	2.39815		#N/A	#N/A	#N/A	#N/A	#N/A	#N/A	0	5	12.5	26	44.5	61.5	77	87	93.5	98	100	100	100	100	100
NDNS247	65	10.8212	0.108212	0.216424	0.324636	0.432848	0.54106	0.649272	0.757484	0.865696	0.973908	1.08212	1.19033	1.29854	1.40676	1.51497	1.62318	1.73139	1.8396	1.94782	2.05603	2.16424	2.27245	2.38066	2.48888	2.59709	2.7053		#N/A	#N/A	#N/A	#N/A	#N/A	#N/A	4.5	12.5	29	49.5	68.5	83.5	91.5	97	100	100	100	100	100	100	100
NDNS248	84	8.8541	0.088541	0.177082	0.265623	0.354164	0.442705	0.531246	0.619787	0.708328	0.796869	0.88541	0.973951	1.06249	1.15103	1.23957	1.32812	1.41666	1.5052	1.59374	1.68228	1.77082	1.85936	1.9479	2.03644	2.12498	2.21353		#N/A	#N/A	#N/A	#N/A	#N/A	#N/A	#N/A	1.5	7	15	29	45.5	61.5	76	86	92	96.5	100	100	100	100
NDNS249	39	17.2507	0.172507	0.345014	0.517521	0.690028	0.862535	1.03504	1.20755	1.38006	1.55256	1.72507	1.89758	2.07008	2.24259	2.4151	2.5876	2.76011	2.93262	3.10513	3.27763	3.45014	3.62265	3.79515	3.96766	4.14017	4.31267		#N/A	#N/A	#N/A	0.5	12.5	40.5	71.5	90	98.5	100	100	100	100	100	100	100	100	100	100	100	100
NDNS250	158	14.7931	0.147931	0.295862	0.443793	0.591724	0.739655	0.887586	1.03552	1.18345	1.33138	1.47931	1.62724	1.77517	1.9231	2.07103	2.21896	2.3669	2.51483	2.66276	2.81069	2.95862	3.10655	3.25448	3.40241	3.55034	3.69828		#N/A	#N/A	#N/A	#N/A	3	15	40.5	67.5	86.5	95.5	100	100	100	100	100	100	100	100	100	100	100
NDNS251	224	8.6377	0.086377	0.172754	0.259131	0.345508	0.431885	0.518262	0.604639	0.691016	0.777393	0.86377	0.950147	1.03652	1.1229	1.20928	1.29566	1.38203	1.46841	1.55479	1.64116	1.72754	1.81392	1.90029	1.98667	2.07305	2.15943		#N/A	#N/A	#N/A	#N/A	#N/A	#N/A	#N/A	1	5.5	12.5	24.5	41	56.5	71.5	83	90	95	98.5	100	100	100
NDNS252	144	13.4973	0.134973	0.269946	0.404919	0.539892	0.674865	0.809838	0.944811	1.07978	1.21476	1.34973	1.4847	1.61968	1.75465	1.88962	2.02459	2.15957	2.29454	2.42951	2.56449	2.69946	2.83443	2.96941	3.10438	3.23935	3.37433		#N/A	#N/A	#N/A	#N/A	0	8	23.5	49	72.5	88	95.5	100	100	100	100	100	100	100	100	100	100
NDNS253	48	22.8665	0.228665	0.45733	0.685995	0.91466	1.14332	1.37199	1.60065	1.82932	2.05798	2.28665	2.51531	2.74398	2.97264	3.20131	3.42998	3.65864	3.8873	4.11597	4.34463	4.5733	4.80196	5.03063	5.25929	5.48796	5.71662		#N/A	#N/A	0.5	19	60.5	89.5	100	100	100	100	100	100	100	100	100	100	100	100	100	100	100
NDNS254	257	18.1305	0.181305	0.36261	0.543915	0.72522	0.906525	1.08783	1.26914	1.45044	1.63175	1.81305	1.99436	2.17566	2.35697	2.53827	2.71958	2.90088	3.08218	3.26349	3.4448	3.6261	3.80741	3.98871	4.17002	4.35132	4.53263		#N/A	#N/A	#N/A	2.5	17.5	50.5	80	94	100	100	100	100	100	100	100	100	100	100	100	100	100
NDNS255	402	6.5369	0.065369	0.130738	0.196107	0.261476	0.326845	0.392214	0.457583	0.522952	0.588321	0.65369	0.719059	0.784428	0.849797	0.915166	0.980535	1.0459	1.11127	1.17664	1.24201	1.30738	1.37275	1.43812	1.50349	1.56886	1.63423		#N/A	#N/A	#N/A	#N/A	#N/A	#N/A	#N/A	#N/A	#N/A	#N/A	2	6	11	19	30	42.5	54.5	66	76.5	84	89.5
NDNS256	139	16.8176	0.168176	0.336352	0.504528	0.672704	0.84088	1.00906	1.17723	1.34541	1.51358	1.68176	1.84994	2.01811	2.18629	2.35446	2.52264	2.69082	2.85899	3.02717	3.19534	3.36352	3.5317	3.69987	3.86805	4.03622	4.2044		#N/A	#N/A	#N/A	0	10.5	35.5	66.5	87.5	97	100	100	100	100	100	100	100	100	100	100	100	100
NDNS257	134	14.594	0.14594	0.29188	0.43782	0.58376	0.7297	0.87564	1.02158	1.16752	1.31346	1.4594	1.60534	1.75128	1.89722	2.04316	2.1891	2.33504	2.48098	2.62692	2.77286	2.9188	3.06474	3.21068	3.35662	3.50256	3.6485		#N/A	#N/A	#N/A	#N/A	2.5	14	38	64.5	84.5	94.5	100	100	100	100	100	100	100	100	100	100	100
NDNS258	57	11.826	0.11826	0.23652	0.35478	0.47304	0.5913	0.70956	0.82782	0.94608	1.06434	1.1826	1.30086	1.41912	1.53738	1.65564	1.7739	1.89216	2.01042	2.12868	2.24694	2.3652	2.48346	2.60172	2.71998	2.83824	2.9565		#N/A	#N/A	#N/A	#N/A	#N/A	1.5	9	24	46	67	83.5	92.5	98	100	100	100	100	100	100	100	100
NDNS259	124	18.2061	0.182061	0.364122	0.546183	0.728244	0.910305	1.09237	1.27443	1.45649	1.63855	1.82061	2.00267	2.18473	2.36679	2.54885	2.73091	2.91298	3.09504	3.2771	3.45916	3.64122	3.82328	4.00534	4.1874	4.36946	4.55152		#N/A	#N/A	#N/A	2.5	18	51	80.5	94.5	100	100	100	100	100	100	100	100	100	100	100	100	100
NDNS260	240	12.6026	0.126026	0.252052	0.378078	0.504104	0.63013	0.756156	0.882182	1.00821	1.13423	1.26026	1.38629	1.51231	1.63834	1.76436	1.89039	2.01642	2.14244	2.26847	2.39449	2.52052	2.64655	2.77257	2.8986	3.02462	3.15065		#N/A	#N/A	#N/A	#N/A	#N/A	4	14.5	35.5	58.5	79	90.5	97	100	100	100	100	100	100	100	100	100
NDNS261	108	15.2299	0.152299	0.304598	0.456897	0.609196	0.761495	0.913794	1.06609	1.21839	1.37069	1.52299	1.67529	1.82759	1.97989	2.13219	2.28449	2.43678	2.58908	2.74138	2.89368	3.04598	3.19828	3.35058	3.50288	3.65518	3.80748		#N/A	#N/A	#N/A	#N/A	4.5	18.5	46.5	73	89.5	97.5	100	100	100	100	100	100	100	100	100	100	100
NDNS262	41	16.215	0.16215	0.3243	0.48645	0.6486	0.81075	0.9729	1.13505	1.2972	1.45935	1.6215	1.78365	1.9458	2.10795	2.2701	2.43225	2.5944	2.75655	2.9187	3.08085	3.243	3.40515	3.5673	3.72945	3.8916	4.05375		#N/A	#N/A	#N/A	#N/A	8	28.5	59	83	94.5	100	100	100	100	100	100	100	100	100	100	100	100
NDNS263	113	6.1248	0.061248	0.122496	0.183744	0.244992	0.30624	0.367488	0.428736	0.489984	0.551232	0.61248	0.673728	0.734976	0.796224	0.857472	0.91872	0.979968	1.04122	1.10246	1.16371	1.22496	1.28621	1.34746	1.4087	1.46995	1.5312		#N/A	#N/A	#N/A	#N/A	#N/A	#N/A	#N/A	#N/A	#N/A	#N/A	0	3	7	12	19.5	30	42	53	64	74	82
NDNS264	159	10.3166	0.103166	0.206332	0.309498	0.412664	0.51583	0.618996	0.722162	0.825328	0.928494	1.03166	1.13483	1.23799	1.34116	1.44432	1.54749	1.65066	1.75382	1.85699	1.96015	2.06332	2.16649	2.26965	2.37282	2.47598	2.57915		#N/A	#N/A	#N/A	#N/A	#N/A	#N/A	2.5	9	21	40	58.5	76	87	93.5	98.5	100	100	100	100	100	100
NDNS265	67	14.7152	0.147152	0.294304	0.441456	0.588608	0.73576	0.882912	1.03006	1.17722	1.32437	1.47152	1.61867	1.76582	1.91298	2.06013	2.20728	2.35443	2.50158	2.64874	2.79589	2.94304	3.09019	3.23734	3.3845	3.53165	3.6788		#N/A	#N/A	#N/A	#N/A	3	14.5	39.5	66.5	85.5	95	100	100	100	100	100	100	100	100	100	100	100
NDNS266	20	21.7756	0.217756	0.435512	0.653268	0.871024	1.08878	1.30654	1.52429	1.74205	1.9598	2.17756	2.39532	2.61307	2.83083	3.04858	3.26634	3.4841	3.70185	3.91961	4.13736	4.35512	4.57288	4.79063	5.00839	5.22614	5.4439		#N/A	#N/A	#N/A	13.5	50.5	84	97.5	100	100	100	100	100	100	100	100	100	100	100	100	100	100
NDNS267	322	8.5595	0.085595	0.17119	0.256785	0.34238	0.427975	0.51357	0.599165	0.68476	0.770355	0.85595	0.941545	1.02714	1.11274	1.19833	1.28392	1.36952	1.45512	1.54071	1.6263	1.7119	1.7975	1.88309	1.96868	2.05428	2.13987		#N/A	#N/A	#N/A	#N/A	#N/A	#N/A	#N/A	0.5	5	11.5	23	39	55	70	81.5	89	94.5	98	100	100	100
NDNS268	50	7.235	0.07235	0.1447	0.21705	0.2894	0.36175	0.4341	0.50645	0.5788	0.65115	0.7235	0.79585	0.8682	0.94055	1.0129	1.08525	1.1576	1.22995	1.3023	1.37465	1.447	1.51935	1.5917	1.66405	1.7364	1.80875		#N/A	#N/A	#N/A	#N/A	#N/A	#N/A	#N/A	#N/A	#N/A	2.5	6.5	13	23	36.5	50	63	75	83.5	89.5	94	97
NDNS269	69	10.9181	0.109181	0.218362	0.327543	0.436724	0.545905	0.655086	0.764267	0.873448	0.982629	1.09181	1.20099	1.31017	1.41935	1.52853	1.63772	1.7469	1.85608	1.96526	2.07444	2.18362	2.2928	2.40198	2.51116	2.62034	2.72953		#N/A	#N/A	#N/A	#N/A	#N/A	#N/A	4.5	13.5	30.5	51	70.5	84.5	92.5	97.5	100	100	100	100	100	100	100
NDNS270	92	10.1133	0.101133	0.202266	0.303399	0.404532	0.505665	0.606798	0.707931	0.809064	0.910197	1.01133	1.11246	1.2136	1.31473	1.41586	1.517	1.61813	1.71926	1.82039	1.92153	2.02266	2.12379	2.22493	2.32606	2.42719	2.52833		#N/A	#N/A	#N/A	#N/A	#N/A	#N/A	1.5	7.5	18	36	54.5	72.5	85	92	97	100	100	100	100	100	100
NDNS271	324	15.2256	0.152256	0.304512	0.456768	0.609024	0.76128	0.913536	1.06579	1.21805	1.3703	1.52256	1.67482	1.82707	1.97933	2.13158	2.28384	2.4361	2.58835	2.74061	2.89286	3.04512	3.19738	3.34963	3.50189	3.65414	3.8064		#N/A	#N/A	#N/A	#N/A	4.5	18.5	46.5	73	89.5	97.5	100	100	100	100	100	100	100	100	100	100	100
NDNS272	202	21.7363	0.217363	0.434726	0.652089	0.869452	1.08682	1.30418	1.52154	1.7389	1.95627	2.17363	2.39099	2.60836	2.82572	3.04308	3.26044	3.47781	3.69517	3.91253	4.1299	4.34726	4.56462	4.78199	4.99935	5.21671	5.43407		#N/A	#N/A	#N/A	13	50	84	97.5	100	100	100	100	100	100	100	100	100	100	100	100	100	100
NDNS273	226	6.7448	0.067448	0.134896	0.202344	0.269792	0.33724	0.404688	0.472136	0.539584	0.607032	0.67448	0.741928	0.809376	0.876824	0.944272	1.01172	1.07917	1.14662	1.21406	1.28151	1.34896	1.41641	1.48386	1.5513	1.61875	1.6862		#N/A	#N/A	#N/A	#N/A	#N/A	#N/A	#N/A	#N/A	#N/A	0	3.5	7.5	14	23.5	36	48.5	61	72.5	81.5	87.5	92
NDNS274	162	12.9403	0.129403	0.258806	0.388209	0.517612	0.647015	0.776418	0.905821	1.03522	1.16463	1.29403	1.42343	1.55284	1.68224	1.81164	1.94104	2.07045	2.19985	2.32925	2.45866	2.58806	2.71746	2.84687	2.97627	3.10567	3.23508		#N/A	#N/A	#N/A	#N/A	#N/A	5.5	17.5	40.5	64	83	92.5	98.5	100	100	100	100	100	100	100	100	100
NDNS275	61	14.6864	0.146864	0.293728	0.440592	0.587456	0.73432	0.881184	1.02805	1.17491	1.32178	1.46864	1.6155	1.76237	1.90923	2.0561	2.20296	2.34982	2.49669	2.64355	2.79042	2.93728	3.08414	3.23101	3.37787	3.52474	3.6716		#N/A	#N/A	#N/A	#N/A	3	14.5	39.5	66	85.5	95	100	100	100	100	100	100	100	100	100	100	100
NDNS276	53	14.3847	0.143847	0.287694	0.431541	0.575388	0.719235	0.863082	1.00693	1.15078	1.29462	1.43847	1.58232	1.72616	1.87001	2.01386	2.1577	2.30155	2.4454	2.58925	2.73309	2.87694	3.02079	3.16463	3.30848	3.45233	3.59618		#N/A	#N/A	#N/A	#N/A	2	12.5	35.5	61.5	83	93.5	99.5	100	100	100	100	100	100	100	100	100	100
NDNS277	43	13.1285	0.131285	0.26257	0.393855	0.52514	0.656425	0.78771	0.918995	1.05028	1.18156	1.31285	1.44413	1.57542	1.70671	1.83799	1.96928	2.10056	2.23185	2.36313	2.49442	2.6257	2.75699	2.88827	3.01956	3.15084	3.28213		#N/A	#N/A	#N/A	#N/A	#N/A	6	19.5	43.5	67	84.5	93.5	99.5	100	100	100	100	100	100	100	100	100
NDNS278	60	16.7594	0.167594	0.335188	0.502782	0.670376	0.83797	1.00556	1.17316	1.34075	1.50835	1.67594	1.84353	2.01113	2.17872	2.34632	2.51391	2.6815	2.8491	3.01669	3.18429	3.35188	3.51947	3.68707	3.85466	4.02226	4.18985		#N/A	#N/A	#N/A	0	10	35	65.5	87	96.5	100	100	100	100	100	100	100	100	100	100	100	100
NDNS279	96	12.3839	0.123839	0.247678	0.371517	0.495356	0.619195	0.743034	0.866873	0.990712	1.11455	1.23839	1.36223	1.48607	1.60991	1.73375	1.85759	1.98142	2.10526	2.2291	2.35294	2.47678	2.60062	2.72446	2.8483	2.97214	3.09598		#N/A	#N/A	#N/A	#N/A	#N/A	3.5	13	32	55	76	88.5	95.5	100	100	100	100	100	100	100	100	100
NDNS280	166	15.3265	0.153265	0.30653	0.459795	0.61306	0.766325	0.91959	1.07285	1.22612	1.37939	1.53265	1.68592	1.83918	1.99244	2.14571	2.29897	2.45224	2.6055	2.75877	2.91203	3.0653	3.21856	3.37183	3.52509	3.67836	3.83162		#N/A	#N/A	#N/A	#N/A	5	19.5	47.5	74.5	90	97.5	100	100	100	100	100	100	100	100	100	100	100
NDNS281	542	12.574	0.12574	0.25148	0.37722	0.50296	0.6287	0.75444	0.88018	1.00592	1.13166	1.2574	1.38314	1.50888	1.63462	1.76036	1.8861	2.01184	2.13758	2.26332	2.38906	2.5148	2.64054	2.76628	2.89202	3.01776	3.1435		#N/A	#N/A	#N/A	#N/A	#N/A	4	14.5	35	58	78.5	90	96.5	100	100	100	100	100	100	100	100	100
NDNS282	47	10.2036	0.102036	0.204072	0.306108	0.408144	0.51018	0.612216	0.714252	0.816288	0.918324	1.02036	1.1224	1.22443	1.32647	1.4285	1.53054	1.63258	1.73461	1.83665	1.93868	2.04072	2.14276	2.24479	2.34683	2.44886	2.5509		#N/A	#N/A	#N/A	#N/A	#N/A	#N/A	2	8.5	19.5	38	56.5	74	86	93	97.5	100	100	100	100	100	100
NDNS283	100	14.4734	0.144734	0.289468	0.434202	0.578936	0.72367	0.868404	1.01314	1.15787	1.30261	1.44734	1.59207	1.73681	1.88154	2.02628	2.17101	2.31574	2.46048	2.60521	2.74995	2.89468	3.03941	3.18415	3.32888	3.47362	3.61835		#N/A	#N/A	#N/A	#N/A	2.5	13	36.5	63	83.5	94	100	100	100	100	100	100	100	100	100	100	100
NDNS284	76	7.9778	0.079778	0.159556	0.239334	0.319112	0.39889	0.478668	0.558446	0.638224	0.718002	0.79778	0.877558	0.957336	1.03711	1.11689	1.19667	1.27645	1.35623	1.436	1.51578	1.59556	1.67534	1.75512	1.83489	1.91467	1.99445		#N/A	#N/A	#N/A	#N/A	#N/A	#N/A	#N/A	#N/A	2	7	14	26	41	55.5	69.5	81	88	93.5	97	100	100
NDNS285	65	4.919	0.04919	0.09838	0.14757	0.19676	0.24595	0.29514	0.34433	0.39352	0.44271	0.4919	0.54109	0.59028	0.63947	0.68866	0.73785	0.78704	0.83623	0.88542	0.93461	0.9838	1.03299	1.08218	1.13137	1.18056	1.22975		#N/A	#N/A	#N/A	#N/A	#N/A	#N/A	#N/A	#N/A	#N/A	#N/A	#N/A	#N/A	#N/A	0.5	3	6	10	15	22	31	40
NDNS286	67	20.1433	0.201433	0.402866	0.604299	0.805732	1.00716	1.2086	1.41003	1.61146	1.8129	2.01433	2.21576	2.4172	2.61863	2.82006	3.02149	3.22293	3.42436	3.62579	3.82723	4.02866	4.23009	4.43153	4.63296	4.83439	5.03582		#N/A	#N/A	#N/A	7.5	35.5	71.5	92	100	100	100	100	100	100	100	100	100	100	100	100	100	100
NDNS287	110	19.8847	0.198847	0.397694	0.596541	0.795388	0.994235	1.19308	1.39193	1.59078	1.78962	1.98847	2.18732	2.38616	2.58501	2.78386	2.9827	3.18155	3.3804	3.57925	3.77809	3.97694	4.17579	4.37463	4.57348	4.77233	4.97117		#N/A	#N/A	#N/A	6.5	33	69	90.5	100	100	100	100	100	100	100	100	100	100	100	100	100	100
NDNS288	134	15.0355	0.150355	0.30071	0.451065	0.60142	0.751775	0.90213	1.05249	1.20284	1.3532	1.50355	1.6539	1.80426	1.95461	2.10497	2.25533	2.40568	2.55604	2.70639	2.85675	3.0071	3.15746	3.30781	3.45817	3.60852	3.75888		#N/A	#N/A	#N/A	#N/A	4	17	44	70.5	88	96.5	100	100	100	100	100	100	100	100	100	100	100
NDNS289	49	16.3005	0.163005	0.32601	0.489015	0.65202	0.815025	0.97803	1.14104	1.30404	1.46704	1.63005	1.79305	1.95606	2.11906	2.28207	2.44508	2.60808	2.77108	2.93409	3.09709	3.2601	3.42311	3.58611	3.74911	3.91212	4.07512		#N/A	#N/A	#N/A	#N/A	8	29.5	60	84	95	100	100	100	100	100	100	100	100	100	100	100	100
NDNS290	84	10.4798	0.104798	0.209596	0.314394	0.419192	0.52399	0.628788	0.733586	0.838384	0.943182	1.04798	1.15278	1.25758	1.36237	1.46717	1.57197	1.67677	1.78157	1.88636	1.99116	2.09596	2.20076	2.30556	2.41035	2.51515	2.61995		#N/A	#N/A	#N/A	#N/A	#N/A	#N/A	3	10	23.5	43	62	78.5	88.5	95	99	100	100	100	100	100	100
NDNS291	122	19.1733	0.191733	0.383466	0.575199	0.766932	0.958665	1.1504	1.34213	1.53386	1.7256	1.91733	2.10906	2.3008	2.49253	2.68426	2.876	3.06773	3.25946	3.45119	3.64293	3.83466	4.02639	4.21813	4.40986	4.60159	4.79333		#N/A	#N/A	#N/A	5	26	61.5	87	98	100	100	100	100	100	100	100	100	100	100	100	100	100
NDNS292	9	7.5597	0.075597	0.151194	0.226791	0.302388	0.377985	0.453582	0.529179	0.604776	0.680373	0.75597	0.831567	0.907164	0.982761	1.05836	1.13396	1.20955	1.28515	1.36075	1.43634	1.51194	1.58754	1.66313	1.73873	1.81433	1.88993		#N/A	#N/A	#N/A	#N/A	#N/A	#N/A	#N/A	#N/A	0.5	4	9.5	17.5	30.5	45	58.5	71.5	82	88.5	93.5	97	99.5
NDNS293	258	20.1256	0.201256	0.402512	0.603768	0.805024	1.00628	1.20754	1.40879	1.61005	1.8113	2.01256	2.21382	2.41507	2.61633	2.81758	3.01884	3.2201	3.42135	3.62261	3.82386	4.02512	4.22638	4.42763	4.62889	4.83014	5.0314		#N/A	#N/A	#N/A	7.5	35	71.5	91.5	100	100	100	100	100	100	100	100	100	100	100	100	100	100
NDNS294	51	7.003	0.07003	0.14006	0.21009	0.28012	0.35015	0.42018	0.49021	0.56024	0.63027	0.7003	0.77033	0.84036	0.91039	0.98042	1.05045	1.12048	1.19051	1.26054	1.33057	1.4006	1.47063	1.54066	1.61069	1.68072	1.75075		#N/A	#N/A	#N/A	#N/A	#N/A	#N/A	#N/A	#N/A	#N/A	1	5	10.5	18	30	43.5	56	68.5	79	86	91	95
NDNS295	114	19.857	0.19857	0.39714	0.59571	0.79428	0.99285	1.19142	1.38999	1.58856	1.78713	1.9857	2.18427	2.38284	2.58141	2.77998	2.97855	3.17712	3.37569	3.57426	3.77283	3.9714	4.16997	4.36854	4.56711	4.76568	4.96425		#N/A	#N/A	#N/A	6.5	32.5	68.5	90.5	100	100	100	100	100	100	100	100	100	100	100	100	100	100
NDNS296	608	10.7243	0.107243	0.214486	0.321729	0.428972	0.536215	0.643458	0.750701	0.857944	0.965187	1.07243	1.17967	1.28692	1.39416	1.5014	1.60864	1.71589	1.82313	1.93037	2.03762	2.14486	2.2521	2.35935	2.46659	2.57383	2.68107		#N/A	#N/A	#N/A	#N/A	#N/A	#N/A	4	12	27.5	47.5	66.5	82	91	96.5	100	100	100	100	100	100	100
NDNS297	80	13.5011	0.135011	0.270022	0.405033	0.540044	0.675055	0.810066	0.945077	1.08009	1.2151	1.35011	1.48512	1.62013	1.75514	1.89015	2.02516	2.16018	2.29519	2.4302	2.56521	2.70022	2.83523	2.97024	3.10525	3.24026	3.37527		#N/A	#N/A	#N/A	#N/A	0	8	23.5	49	72.5	88	95.5	100	100	100	100	100	100	100	100	100	100
NDNS298	87	13.8669	0.138669	0.277338	0.416007	0.554676	0.693345	0.832014	0.970683	1.10935	1.24802	1.38669	1.52536	1.66403	1.8027	1.94137	2.08004	2.2187	2.35737	2.49604	2.63471	2.77338	2.91205	3.05072	3.18939	3.32806	3.46672		#N/A	#N/A	#N/A	#N/A	1	9.5	28.5	54	77.5	90.5	97.5	100	100	100	100	100	100	100	100	100	100
NDNS299	350	18.5901	0.185901	0.371802	0.557703	0.743604	0.929505	1.11541	1.30131	1.48721	1.67311	1.85901	2.04491	2.23081	2.41671	2.60261	2.78851	2.97442	3.16032	3.34622	3.53212	3.71802	3.90392	4.08982	4.27572	4.46162	4.64752		#N/A	#N/A	#N/A	3.5	21	55.5	83.5	96	100	100	100	100	100	100	100	100	100	100	100	100	100
NDNS300	159	10.281	0.10281	0.20562	0.30843	0.41124	0.51405	0.61686	0.71967	0.82248	0.92529	1.0281	1.13091	1.23372	1.33653	1.43934	1.54215	1.64496	1.74777	1.85058	1.95339	2.0562	2.15901	2.26182	2.36463	2.46744	2.57025		#N/A	#N/A	#N/A	#N/A	#N/A	#N/A	2	8.5	20.5	39.5	58	75.5	86.5	93.5	98	100	100	100	100	100	100
NDNS301	101	14.2781	0.142781	0.285562	0.428343	0.571124	0.713905	0.856686	0.999467	1.14225	1.28503	1.42781	1.57059	1.71337	1.85615	1.99893	2.14172	2.2845	2.42728	2.57006	2.71284	2.85562	2.9984	3.14118	3.28396	3.42674	3.56953		#N/A	#N/A	#N/A	#N/A	2	12	34	60	82	93	99	100	100	100	100	100	100	100	100	100	100
NDNS302	56	12.0289	0.120289	0.240578	0.360867	0.481156	0.601445	0.721734	0.842023	0.962312	1.0826	1.20289	1.32318	1.44347	1.56376	1.68405	1.80434	1.92462	2.04491	2.1652	2.28549	2.40578	2.52607	2.64636	2.76665	2.88694	3.00723		#N/A	#N/A	#N/A	#N/A	#N/A	2.5	10.5	27	49.5	70.5	85.5	93.5	99	100	100	100	100	100	100	100	100
NDNS303	150	14.8509	0.148509	0.297018	0.445527	0.594036	0.742545	0.891054	1.03956	1.18807	1.33658	1.48509	1.6336	1.78211	1.93062	2.07913	2.22763	2.37614	2.52465	2.67316	2.82167	2.97018	3.11869	3.2672	3.41571	3.56422	3.71272		#N/A	#N/A	#N/A	#N/A	3.5	15.5	41.5	68	86.5	95.5	100	100	100	100	100	100	100	100	100	100	100
NDNS304	92	19.6042	0.196042	0.392084	0.588126	0.784168	0.98021	1.17625	1.37229	1.56834	1.76438	1.96042	2.15646	2.3525	2.54855	2.74459	2.94063	3.13667	3.33271	3.52876	3.7248	3.92084	4.11688	4.31292	4.50897	4.70501	4.90105		#N/A	#N/A	#N/A	6	30	66	89.5	99	100	100	100	100	100	100	100	100	100	100	100	100	100
NDNS305	104	5.0499	0.050499	0.100998	0.151497	0.201996	0.252495	0.302994	0.353493	0.403992	0.454491	0.50499	0.555489	0.605988	0.656487	0.706986	0.757485	0.807984	0.858483	0.908982	0.959481	1.00998	1.06048	1.11098	1.16148	1.21198	1.26248		#N/A	#N/A	#N/A	#N/A	#N/A	#N/A	#N/A	#N/A	#N/A	#N/A	#N/A	#N/A	#N/A	1.5	4.5	7.5	12	18	26	36	45.5
NDNS306	19	10.3126	0.103126	0.206252	0.309378	0.412504	0.51563	0.618756	0.721882	0.825008	0.928134	1.03126	1.13439	1.23751	1.34064	1.44376	1.54689	1.65002	1.75314	1.85627	1.95939	2.06252	2.16565	2.26877	2.3719	2.47502	2.57815		#N/A	#N/A	#N/A	#N/A	#N/A	#N/A	2.5	9	21	40	58.5	76	87	93.5	98.5	100	100	100	100	100	100
NDNS307	211	5.1801	0.051801	0.103602	0.155403	0.207204	0.259005	0.310806	0.362607	0.414408	0.466209	0.51801	0.569811	0.621612	0.673413	0.725214	0.777015	0.828816	0.880617	0.932418	0.984219	1.03602	1.08782	1.13962	1.19142	1.24322	1.29502		#N/A	#N/A	#N/A	#N/A	#N/A	#N/A	#N/A	#N/A	#N/A	#N/A	#N/A	#N/A	0	2.5	5.5	9.5	14.5	21.5	31	41	50.5
NDNS308	13	13.1344	0.131344	0.262688	0.394032	0.525376	0.65672	0.788064	0.919408	1.05075	1.1821	1.31344	1.44478	1.57613	1.70747	1.83882	1.97016	2.1015	2.23285	2.36419	2.49554	2.62688	2.75822	2.88957	3.02091	3.15226	3.2836		#N/A	#N/A	#N/A	#N/A	#N/A	6	19.5	43.5	67	84.5	93.5	99.5	100	100	100	100	100	100	100	100	100
NDNS309	57	10.4811	0.104811	0.209622	0.314433	0.419244	0.524055	0.628866	0.733677	0.838488	0.943299	1.04811	1.15292	1.25773	1.36254	1.46735	1.57217	1.67698	1.78179	1.8866	1.99141	2.09622	2.20103	2.30584	2.41065	2.51546	2.62027		#N/A	#N/A	#N/A	#N/A	#N/A	#N/A	3	10	23.5	43	62	78.5	88.5	95	99	100	100	100	100	100	100
NDNS310	202	18.0936	0.180936	0.361872	0.542808	0.723744	0.90468	1.08562	1.26655	1.44749	1.62842	1.80936	1.9903	2.17123	2.35217	2.5331	2.71404	2.89498	3.07591	3.25685	3.43778	3.61872	3.79966	3.98059	4.16153	4.34246	4.5234		#N/A	#N/A	#N/A	2.5	17.5	50	79.5	94	100	100	100	100	100	100	100	100	100	100	100	100	100
NDNS311	187	15.4044	0.154044	0.308088	0.462132	0.616176	0.77022	0.924264	1.07831	1.23235	1.3864	1.54044	1.69448	1.84853	2.00257	2.15662	2.31066	2.4647	2.61875	2.77279	2.92684	3.08088	3.23492	3.38897	3.54301	3.69706	3.8511		#N/A	#N/A	#N/A	#N/A	5	20.5	48.5	75	90.5	98	100	100	100	100	100	100	100	100	100	100	100
NDNS312	91	13.4585	0.134585	0.26917	0.403755	0.53834	0.672925	0.80751	0.942095	1.07668	1.21127	1.34585	1.48043	1.61502	1.74961	1.88419	2.01877	2.15336	2.28795	2.42253	2.55712	2.6917	2.82629	2.96087	3.09545	3.23004	3.36463		#N/A	#N/A	#N/A	#N/A	0	7.5	23	48.5	72	87.5	95.5	100	100	100	100	100	100	100	100	100	100
NDNS313	132	14.3531	0.143531	0.287062	0.430593	0.574124	0.717655	0.861186	1.00472	1.14825	1.29178	1.43531	1.57884	1.72237	1.8659	2.00943	2.15297	2.2965	2.44003	2.58356	2.72709	2.87062	3.01415	3.15768	3.30121	3.44474	3.58827		#N/A	#N/A	#N/A	#N/A	2	12.5	35	61	82.5	93	99.5	100	100	100	100	100	100	100	100	100	100
NDNS314	82	22.4965	0.224965	0.44993	0.674895	0.89986	1.12482	1.34979	1.57476	1.79972	2.02468	2.24965	2.47462	2.69958	2.92455	3.14951	3.37447	3.59944	3.82441	4.04937	4.27434	4.4993	4.72426	4.94923	5.1742	5.39916	5.62413		#N/A	#N/A	0	17	57	88	99.5	100	100	100	100	100	100	100	100	100	100	100	100	100	100
NDNS315	183	12.2171	0.122171	0.244342	0.366513	0.488684	0.610855	0.733026	0.855197	0.977368	1.09954	1.22171	1.34388	1.46605	1.58822	1.71039	1.83257	1.95474	2.07691	2.19908	2.32125	2.44342	2.56559	2.68776	2.80993	2.9321	3.05428		#N/A	#N/A	#N/A	#N/A	#N/A	3	11.5	29.5	52.5	73.5	87.5	95	100	100	100	100	100	100	100	100	100
NDNS316	52	3.8619	0.038619	0.077238	0.115857	0.154476	0.193095	0.231714	0.270333	0.308952	0.347571	0.38619	0.424809	0.463428	0.502047	0.540666	0.579285	0.617904	0.656523	0.695142	0.733761	0.77238	0.810999	0.849618	0.888237	0.926856	0.965475		#N/A	#N/A	#N/A	#N/A	#N/A	#N/A	#N/A	#N/A	#N/A	#N/A	#N/A	#N/A	#N/A	#N/A	#N/A	#N/A	#N/A	1	3	5	8
NDNS317	64	13.1399	0.131399	0.262798	0.394197	0.525596	0.656995	0.788394	0.919793	1.05119	1.18259	1.31399	1.44539	1.57679	1.70819	1.83959	1.97098	2.10238	2.23378	2.36518	2.49658	2.62798	2.75938	2.89078	3.02218	3.15358	3.28498		#N/A	#N/A	#N/A	#N/A	#N/A	6	19.5	43.5	67	84.5	94	99.5	100	100	100	100	100	100	100	100	100
NDNS318	157	12.9843	0.129843	0.259686	0.389529	0.519372	0.649215	0.779058	0.908901	1.03874	1.16859	1.29843	1.42827	1.55812	1.68796	1.8178	1.94765	2.07749	2.20733	2.33717	2.46702	2.59686	2.7267	2.85655	2.98639	3.11623	3.24607		#N/A	#N/A	#N/A	#N/A	#N/A	5.5	18	41.5	65	83	93	98.5	100	100	100	100	100	100	100	100	100
NDNS319	63	12.0903	0.120903	0.241806	0.362709	0.483612	0.604515	0.725418	0.846321	0.967224	1.08813	1.20903	1.32993	1.45084	1.57174	1.69264	1.81354	1.93445	2.05535	2.17625	2.29716	2.41806	2.53896	2.65987	2.78077	2.90167	3.02257		#N/A	#N/A	#N/A	#N/A	#N/A	2.5	11	27.5	50.5	71.5	86	94	99	100	100	100	100	100	100	100	100
NDNS320	91	5.16	0.0516	0.1032	0.1548	0.2064	0.258	0.3096	0.3612	0.4128	0.4644	0.516	0.5676	0.6192	0.6708	0.7224	0.774	0.8256	0.8772	0.9288	0.9804	1.032	1.0836	1.1352	1.1868	1.2384	1.29		#N/A	#N/A	#N/A	#N/A	#N/A	#N/A	#N/A	#N/A	#N/A	#N/A	#N/A	#N/A	0	2.5	5.5	9	14	21	30	40	49.5
NDNS321	624	10.3906	0.103906	0.207812	0.311718	0.415624	0.51953	0.623436	0.727342	0.831248	0.935154	1.03906	1.14297	1.24687	1.35078	1.45468	1.55859	1.6625	1.7664	1.87031	1.97421	2.07812	2.18203	2.28593	2.38984	2.49374	2.59765		#N/A	#N/A	#N/A	#N/A	#N/A	#N/A	2.5	9.5	22	41.5	60	77	88	94	98.5	100	100	100	100	100	100
NDNS322	90	13.5826	0.135826	0.271652	0.407478	0.543304	0.67913	0.814956	0.950782	1.08661	1.22243	1.35826	1.49409	1.62991	1.76574	1.90156	2.03739	2.17322	2.30904	2.44487	2.58069	2.71652	2.85235	2.98817	3.124	3.25982	3.39565		#N/A	#N/A	#N/A	#N/A	0	8	24.5	50	73.5	88.5	96	100	100	100	100	100	100	100	100	100	100
NDNS323	121	10.5949	0.105949	0.211898	0.317847	0.423796	0.529745	0.635694	0.741643	0.847592	0.953541	1.05949	1.16544	1.27139	1.37734	1.48329	1.58924	1.69518	1.80113	1.90708	2.01303	2.11898	2.22493	2.33088	2.43683	2.54278	2.64873		#N/A	#N/A	#N/A	#N/A	#N/A	#N/A	3.5	11	25	45	64	80.5	89.5	95.5	100	100	100	100	100	100	100
NDNS324	129	9.3675	0.093675	0.18735	0.281025	0.3747	0.468375	0.56205	0.655725	0.7494	0.843075	0.93675	1.03042	1.1241	1.21778	1.31145	1.40512	1.4988	1.59248	1.68615	1.77982	1.8735	1.96718	2.06085	2.15453	2.2482	2.34187		#N/A	#N/A	#N/A	#N/A	#N/A	#N/A	#N/A	4	10.5	22.5	39.5	57	73	84.5	91.5	96.5	100	100	100	100	100
NDNS325	64	18.8902	0.188902	0.377804	0.566706	0.755608	0.94451	1.13341	1.32231	1.51122	1.70012	1.88902	2.07792	2.26682	2.45573	2.64463	2.83353	3.02243	3.21133	3.40024	3.58914	3.77804	3.96694	4.15584	4.34475	4.53365	4.72255		#N/A	#N/A	#N/A	4	23.5	58.5	85.5	97	100	100	100	100	100	100	100	100	100	100	100	100	100
NDNS326	22	11.1083	0.111083	0.222166	0.333249	0.444332	0.555415	0.666498	0.777581	0.888664	0.999747	1.11083	1.22191	1.333	1.44408	1.55516	1.66625	1.77733	1.88841	1.99949	2.11058	2.22166	2.33274	2.44383	2.55491	2.66599	2.77707		#N/A	#N/A	#N/A	#N/A	#N/A	#N/A	5.5	15.5	34	54.5	73.5	86.5	93.5	98.5	100	100	100	100	100	100	100
NDNS327	17	8.2427	0.082427	0.164854	0.247281	0.329708	0.412135	0.494562	0.576989	0.659416	0.741843	0.82427	0.906697	0.989124	1.07155	1.15398	1.2364	1.31883	1.40126	1.48369	1.56611	1.64854	1.73097	1.81339	1.89582	1.97825	2.06067		#N/A	#N/A	#N/A	#N/A	#N/A	#N/A	#N/A	#N/A	3.5	9	17.5	32	47.5	62	76	85	91.5	95.5	99	100	100
NDNS328	48	22.0768	0.220768	0.441536	0.662304	0.883072	1.10384	1.32461	1.54538	1.76614	1.98691	2.20768	2.42845	2.64922	2.86998	3.09075	3.31152	3.53229	3.75306	3.97382	4.19459	4.41536	4.63613	4.8569	5.07766	5.29843	5.5192		#N/A	#N/A	#N/A	14.5	53	85.5	98	100	100	100	100	100	100	100	100	100	100	100	100	100	100
NDNS329	57	7.9948	0.079948	0.159896	0.239844	0.319792	0.39974	0.479688	0.559636	0.639584	0.719532	0.79948	0.879428	0.959376	1.03932	1.11927	1.19922	1.27917	1.35912	1.43906	1.51901	1.59896	1.67891	1.75886	1.8388	1.91875	1.9987		#N/A	#N/A	#N/A	#N/A	#N/A	#N/A	#N/A	#N/A	2	7	14	26	41.5	56	70	81	88.5	93.5	97	100	100
NDNS330	237	12.312	0.12312	0.24624	0.36936	0.49248	0.6156	0.73872	0.86184	0.98496	1.10808	1.2312	1.35432	1.47744	1.60056	1.72368	1.8468	1.96992	2.09304	2.21616	2.33928	2.4624	2.58552	2.70864	2.83176	2.95488	3.078		#N/A	#N/A	#N/A	#N/A	#N/A	3	12.5	31	54	75	88	95.5	100	100	100	100	100	100	100	100	100
NDNS331	108	16.0708	0.160708	0.321416	0.482124	0.642832	0.80354	0.964248	1.12496	1.28566	1.44637	1.60708	1.76779	1.9285	2.0892	2.24991	2.41062	2.57133	2.73204	2.89274	3.05345	3.21416	3.37487	3.53558	3.69628	3.85699	4.0177		#N/A	#N/A	#N/A	#N/A	7.5	27	57	82	94	100	100	100	100	100	100	100	100	100	100	100	100
NDNS332	48	19.7524	0.197524	0.395048	0.592572	0.790096	0.98762	1.18514	1.38267	1.58019	1.77772	1.97524	2.17276	2.37029	2.56781	2.76534	2.96286	3.16038	3.35791	3.55543	3.75296	3.95048	4.148	4.34553	4.54305	4.74058	4.9381		#N/A	#N/A	#N/A	6.5	31.5	67.5	90	99.5	100	100	100	100	100	100	100	100	100	100	100	100	100
NDNS333	297	13.0088	0.130088	0.260176	0.390264	0.520352	0.65044	0.780528	0.910616	1.0407	1.17079	1.30088	1.43097	1.56106	1.69114	1.82123	1.95132	2.08141	2.2115	2.34158	2.47167	2.60176	2.73185	2.86194	2.99202	3.12211	3.2522		#N/A	#N/A	#N/A	#N/A	#N/A	5.5	18	41.5	65	83.5	93	99	100	100	100	100	100	100	100	100	100
NDNS334	239	10.7746	0.107746	0.215492	0.323238	0.430984	0.53873	0.646476	0.754222	0.861968	0.969714	1.07746	1.18521	1.29295	1.4007	1.50844	1.61619	1.72394	1.83168	1.93943	2.04717	2.15492	2.26267	2.37041	2.47816	2.5859	2.69365		#N/A	#N/A	#N/A	#N/A	#N/A	#N/A	4	12.5	28	48.5	67.5	82.5	91	96.5	100	100	100	100	100	100	100
NDNS335	200	11.5625	0.115625	0.23125	0.346875	0.4625	0.578125	0.69375	0.809375	0.925	1.04062	1.15625	1.27188	1.3875	1.50313	1.61875	1.73438	1.85	1.96562	2.08125	2.19687	2.3125	2.42813	2.54375	2.65937	2.775	2.89062		#N/A	#N/A	#N/A	#N/A	#N/A	1	7.5	20.5	41.5	62.5	80.5	90.5	96.5	100	100	100	100	100	100	100	100
NDNS336	211	10.826	0.10826	0.21652	0.32478	0.43304	0.5413	0.64956	0.75782	0.86608	0.97434	1.0826	1.19086	1.29912	1.40738	1.51564	1.6239	1.73216	1.84042	1.94868	2.05694	2.1652	2.27346	2.38172	2.48998	2.59824	2.7065		#N/A	#N/A	#N/A	#N/A	#N/A	#N/A	4.5	13	29	49.5	68.5	83.5	91.5	97	100	100	100	100	100	100	100
NDNS337	32	15.679	0.15679	0.31358	0.47037	0.62716	0.78395	0.94074	1.09753	1.25432	1.41111	1.5679	1.72469	1.88148	2.03827	2.19506	2.35185	2.50864	2.66543	2.82222	2.97901	3.1358	3.29259	3.44938	3.60617	3.76296	3.91975		#N/A	#N/A	#N/A	#N/A	6	23	52	78	92	99	100	100	100	100	100	100	100	100	100	100	100
NDNS338	102	20.2137	0.202137	0.404274	0.606411	0.808548	1.01069	1.21282	1.41496	1.6171	1.81923	2.02137	2.22351	2.42564	2.62778	2.82992	3.03205	3.23419	3.43633	3.63847	3.8406	4.04274	4.24488	4.44701	4.64915	4.85129	5.05342		#N/A	#N/A	#N/A	7.5	36	72	92	100	100	100	100	100	100	100	100	100	100	100	100	100	100
NDNS339	37	13.5672	0.135672	0.271344	0.407016	0.542688	0.67836	0.814032	0.949704	1.08538	1.22105	1.35672	1.49239	1.62806	1.76374	1.89941	2.03508	2.17075	2.30642	2.4421	2.57777	2.71344	2.84911	2.98478	3.12046	3.25613	3.3918		#N/A	#N/A	#N/A	#N/A	0	8	24.5	50	73.5	88.5	96	100	100	100	100	100	100	100	100	100	100
NDNS340	214	11.4548	0.114548	0.229096	0.343644	0.458192	0.57274	0.687288	0.801836	0.916384	1.03093	1.14548	1.26003	1.37458	1.48912	1.60367	1.71822	1.83277	1.94732	2.06186	2.17641	2.29096	2.40551	2.52006	2.6346	2.74915	2.8637		#N/A	#N/A	#N/A	#N/A	#N/A	0.5	7	19	40	60.5	79	89.5	96	100	100	100	100	100	100	100	100
NDNS341	49	16.1701	0.161701	0.323402	0.485103	0.646804	0.808505	0.970206	1.13191	1.29361	1.45531	1.61701	1.77871	1.94041	2.10211	2.26381	2.42552	2.58722	2.74892	2.91062	3.07232	3.23402	3.39572	3.55742	3.71912	3.88082	4.04253		#N/A	#N/A	#N/A	#N/A	7.5	28	58	82.5	94.5	100	100	100	100	100	100	100	100	100	100	100	100
NDNS342	148	13.6068	0.136068	0.272136	0.408204	0.544272	0.68034	0.816408	0.952476	1.08854	1.22461	1.36068	1.49675	1.63282	1.76888	1.90495	2.04102	2.17709	2.31316	2.44922	2.58529	2.72136	2.85743	2.9935	3.12956	3.26563	3.4017		#N/A	#N/A	#N/A	#N/A	0.5	8.5	25	50.5	74	88.5	96	100	100	100	100	100	100	100	100	100	100
NDNS343	32	15.6851	0.156851	0.313702	0.470553	0.627404	0.784255	0.941106	1.09796	1.25481	1.41166	1.56851	1.72536	1.88221	2.03906	2.19591	2.35276	2.50962	2.66647	2.82332	2.98017	3.13702	3.29387	3.45072	3.60757	3.76442	3.92128		#N/A	#N/A	#N/A	#N/A	6	23	52	78.5	92	99	100	100	100	100	100	100	100	100	100	100	100
NDNS344	160	19.681	0.19681	0.39362	0.59043	0.78724	0.98405	1.18086	1.37767	1.57448	1.77129	1.9681	2.16491	2.36172	2.55853	2.75534	2.95215	3.14896	3.34577	3.54258	3.73939	3.9362	4.13301	4.32982	4.52663	4.72344	4.92025		#N/A	#N/A	#N/A	6	31	67	90	99.5	100	100	100	100	100	100	100	100	100	100	100	100	100
NDNS345	166	5.3347	0.053347	0.106694	0.160041	0.213388	0.266735	0.320082	0.373429	0.426776	0.480123	0.53347	0.586817	0.640164	0.693511	0.746858	0.800205	0.853552	0.906899	0.960246	1.01359	1.06694	1.12029	1.17363	1.22698	1.28033	1.33368		#N/A	#N/A	#N/A	#N/A	#N/A	#N/A	#N/A	#N/A	#N/A	#N/A	#N/A	#N/A	1	3.5	7	11.5	17.5	26.5	36.5	46.5	56
NDNS346	80	11.6839	0.116839	0.233678	0.350517	0.467356	0.584195	0.701034	0.817873	0.934712	1.05155	1.16839	1.28523	1.40207	1.51891	1.63575	1.75259	1.86942	1.98626	2.1031	2.21994	2.33678	2.45362	2.57046	2.6873	2.80414	2.92097		#N/A	#N/A	#N/A	#N/A	#N/A	1	8.5	22	43.5	64.5	82	91.5	97	100	100	100	100	100	100	100	100
NDNS347	138	9.1625	0.091625	0.18325	0.274875	0.3665	0.458125	0.54975	0.641375	0.733	0.824625	0.91625	1.00787	1.0995	1.19112	1.28275	1.37437	1.466	1.55762	1.64925	1.74087	1.8325	1.92412	2.01575	2.10737	2.199	2.29062		#N/A	#N/A	#N/A	#N/A	#N/A	#N/A	#N/A	3	9	19	35.5	52.5	68.5	81.5	89.5	95	98.5	100	100	100	100
NDNS348	47	11.0873	0.110873	0.221746	0.332619	0.443492	0.554365	0.665238	0.776111	0.886984	0.997857	1.10873	1.2196	1.33048	1.44135	1.55222	1.6631	1.77397	1.88484	1.99571	2.10659	2.21746	2.32833	2.43921	2.55008	2.66095	2.77183		#N/A	#N/A	#N/A	#N/A	#N/A	#N/A	5.5	15	33.5	54	73.5	86	93.5	98.5	100	100	100	100	100	100	100
NDNS349	211	6.5318	0.065318	0.130636	0.195954	0.261272	0.32659	0.391908	0.457226	0.522544	0.587862	0.65318	0.718498	0.783816	0.849134	0.914452	0.97977	1.04509	1.11041	1.17572	1.24104	1.30636	1.37168	1.437	1.50231	1.56763	1.63295		#N/A	#N/A	#N/A	#N/A	#N/A	#N/A	#N/A	#N/A	#N/A	#N/A	2	6	11	19	30	42.5	54.5	66	76.5	84	89.5
NDNS350	38	22.3326	0.223326	0.446652	0.669978	0.893304	1.11663	1.33996	1.56328	1.78661	2.00993	2.23326	2.45659	2.67991	2.90324	3.12656	3.34989	3.57322	3.79654	4.01987	4.24319	4.46652	4.68985	4.91317	5.1365	5.35982	5.58315		#N/A	#N/A	0	16	55.5	87	99	100	100	100	100	100	100	100	100	100	100	100	100	100	100
NDNS351	111	21.9034	0.219034	0.438068	0.657102	0.876136	1.09517	1.3142	1.53324	1.75227	1.97131	2.19034	2.40937	2.62841	2.84744	3.06648	3.28551	3.50454	3.72358	3.94261	4.16165	4.38068	4.59971	4.81875	5.03778	5.25682	5.47585		#N/A	#N/A	#N/A	14	51.5	85	97.5	100	100	100	100	100	100	100	100	100	100	100	100	100	100
NDNS352	31	22.3998	0.223998	0.447996	0.671994	0.895992	1.11999	1.34399	1.56799	1.79198	2.01598	2.23998	2.46398	2.68798	2.91197	3.13597	3.35997	3.58397	3.80797	4.03196	4.25596	4.47996	4.70396	4.92796	5.15195	5.37595	5.59995		#N/A	#N/A	0	16.5	56	87.5	99	100	100	100	100	100	100	100	100	100	100	100	100	100	100
NDNS353	100	14.5828	0.145828	0.291656	0.437484	0.583312	0.72914	0.874968	1.0208	1.16662	1.31245	1.45828	1.60411	1.74994	1.89576	2.04159	2.18742	2.33325	2.47908	2.6249	2.77073	2.91656	3.06239	3.20822	3.35404	3.49987	3.6457		#N/A	#N/A	#N/A	#N/A	2.5	13.5	38	64.5	84.5	94.5	100	100	100	100	100	100	100	100	100	100	100
NDNS354	42	2.7819	0.027819	0.055638	0.083457	0.111276	0.139095	0.166914	0.194733	0.222552	0.250371	0.27819	0.306009	0.333828	0.361647	0.389466	0.417285	0.445104	0.472923	0.500742	0.528561	0.55638	0.584199	0.612018	0.639837	0.667656	0.695475		#N/A	#N/A	#N/A	#N/A	#N/A	#N/A	#N/A	#N/A	#N/A	#N/A	#N/A	#N/A	#N/A	#N/A	#N/A	#N/A	#N/A	#N/A	#N/A	#N/A	#N/A
NDNS355	159	14.4762	0.144762	0.289524	0.434286	0.579048	0.72381	0.868572	1.01333	1.1581	1.30286	1.44762	1.59238	1.73714	1.88191	2.02667	2.17143	2.31619	2.46095	2.60572	2.75048	2.89524	3.04	3.18476	3.32953	3.47429	3.61905		#N/A	#N/A	#N/A	#N/A	2.5	13	36.5	63	83.5	94	100	100	100	100	100	100	100	100	100	100	100
NDNS356	109	13.4006	0.134006	0.268012	0.402018	0.536024	0.67003	0.804036	0.938042	1.07205	1.20605	1.34006	1.47407	1.60807	1.74208	1.87608	2.01009	2.1441	2.2781	2.41211	2.54611	2.68012	2.81413	2.94813	3.08214	3.21614	3.35015		#N/A	#N/A	#N/A	#N/A	0	7.5	22.5	47.5	71	87	95	100	100	100	100	100	100	100	100	100	100
NDNS357	53	17.3526	0.173526	0.347052	0.520578	0.694104	0.86763	1.04116	1.21468	1.38821	1.56173	1.73526	1.90879	2.08231	2.25584	2.42936	2.60289	2.77642	2.94994	3.12347	3.29699	3.47052	3.64405	3.81757	3.9911	4.16462	4.33815		#N/A	#N/A	#N/A	1	13	42	72.5	90.5	99	100	100	100	100	100	100	100	100	100	100	100	100
NDNS358	197	18.6196	0.186196	0.372392	0.558588	0.744784	0.93098	1.11718	1.30337	1.48957	1.67576	1.86196	2.04816	2.23435	2.42055	2.60674	2.79294	2.97914	3.16533	3.35153	3.53772	3.72392	3.91012	4.09631	4.28251	4.4687	4.6549		#N/A	#N/A	#N/A	3.5	21.5	55.5	83.5	96	100	100	100	100	100	100	100	100	100	100	100	100	100
NDNS359	319	9.1427	0.091427	0.182854	0.274281	0.365708	0.457135	0.548562	0.639989	0.731416	0.822843	0.91427	1.0057	1.09712	1.18855	1.27998	1.3714	1.46283	1.55426	1.64569	1.73711	1.82854	1.91997	2.01139	2.10282	2.19425	2.28567		#N/A	#N/A	#N/A	#N/A	#N/A	#N/A	#N/A	3	9	19	35	52	68	81.5	89.5	94.5	98.5	100	100	100	100
NDNS360	66	11.5187	0.115187	0.230374	0.345561	0.460748	0.575935	0.691122	0.806309	0.921496	1.03668	1.15187	1.26706	1.38224	1.49743	1.61262	1.72781	1.84299	1.95818	2.07337	2.18855	2.30374	2.41893	2.53411	2.6493	2.76449	2.87968		#N/A	#N/A	#N/A	#N/A	#N/A	1	7.5	20	41	62	80	90	96	100	100	100	100	100	100	100	100
NDNS361	71	12.6747	0.126747	0.253494	0.380241	0.506988	0.633735	0.760482	0.887229	1.01398	1.14072	1.26747	1.39422	1.52096	1.64771	1.77446	1.90121	2.02795	2.1547	2.28145	2.40819	2.53494	2.66169	2.78843	2.91518	3.04193	3.16867		#N/A	#N/A	#N/A	#N/A	#N/A	4.5	15	36.5	60	80	91	97	100	100	100	100	100	100	100	100	100
NDNS362	262	12.381	0.12381	0.24762	0.37143	0.49524	0.61905	0.74286	0.86667	0.99048	1.11429	1.2381	1.36191	1.48572	1.60953	1.73334	1.85715	1.98096	2.10477	2.22858	2.35239	2.4762	2.60001	2.72382	2.84763	2.97144	3.09525		#N/A	#N/A	#N/A	#N/A	#N/A	3.5	13	32	55	76	88.5	95.5	100	100	100	100	100	100	100	100	100
NDNS363	141	18.6414	0.186414	0.372828	0.559242	0.745656	0.93207	1.11848	1.3049	1.49131	1.67773	1.86414	2.05055	2.23697	2.42338	2.6098	2.79621	2.98262	3.16904	3.35545	3.54187	3.72828	3.91469	4.10111	4.28752	4.47394	4.66035		#N/A	#N/A	#N/A	3.5	21.5	56	84	96	100	100	100	100	100	100	100	100	100	100	100	100	100
NDNS364	115	11.5539	0.115539	0.231078	0.346617	0.462156	0.577695	0.693234	0.808773	0.924312	1.03985	1.15539	1.27093	1.38647	1.50201	1.61755	1.73308	1.84862	1.96416	2.0797	2.19524	2.31078	2.42632	2.54186	2.6574	2.77294	2.88848		#N/A	#N/A	#N/A	#N/A	#N/A	1	7.5	20.5	41.5	62.5	80	90.5	96.5	100	100	100	100	100	100	100	100
NDNS365	383	17.8618	0.178618	0.357236	0.535854	0.714472	0.89309	1.07171	1.25033	1.42894	1.60756	1.78618	1.9648	2.14342	2.32203	2.50065	2.67927	2.85789	3.03651	3.21512	3.39374	3.57236	3.75098	3.9296	4.10821	4.28683	4.46545		#N/A	#N/A	#N/A	2	16	47.5	77.5	93	100	100	100	100	100	100	100	100	100	100	100	100	100
NDNS366	33	12.3444	0.123444	0.246888	0.370332	0.493776	0.61722	0.740664	0.864108	0.987552	1.111	1.23444	1.35788	1.48133	1.60477	1.72822	1.85166	1.9751	2.09855	2.22199	2.34544	2.46888	2.59232	2.71577	2.83921	2.96266	3.0861		#N/A	#N/A	#N/A	#N/A	#N/A	3.5	12.5	31.5	54.5	75.5	88.5	95.5	100	100	100	100	100	100	100	100	100
NDNS367	21	17.0741	0.170741	0.341482	0.512223	0.682964	0.853705	1.02445	1.19519	1.36593	1.53667	1.70741	1.87815	2.04889	2.21963	2.39037	2.56112	2.73186	2.9026	3.07334	3.24408	3.41482	3.58556	3.7563	3.92704	4.09778	4.26853		#N/A	#N/A	#N/A	0.5	11.5	38.5	69.5	89	98	100	100	100	100	100	100	100	100	100	100	100	100
NDNS368	371	14.232	0.14232	0.28464	0.42696	0.56928	0.7116	0.85392	0.99624	1.13856	1.28088	1.4232	1.56552	1.70784	1.85016	1.99248	2.1348	2.27712	2.41944	2.56176	2.70408	2.8464	2.98872	3.13104	3.27336	3.41568	3.558		#N/A	#N/A	#N/A	#N/A	2	11.5	33	59.5	81.5	92.5	99	100	100	100	100	100	100	100	100	100	100
NDNS369	62	16.4227	0.164227	0.328454	0.492681	0.656908	0.821135	0.985362	1.14959	1.31382	1.47804	1.64227	1.8065	1.97072	2.13495	2.29918	2.4634	2.62763	2.79186	2.95609	3.12031	3.28454	3.44877	3.61299	3.77722	3.94145	4.10567		#N/A	#N/A	#N/A	#N/A	8.5	31	61.5	84.5	95.5	100	100	100	100	100	100	100	100	100	100	100	100
NDNS370	9	13.9714	0.139714	0.279428	0.419142	0.558856	0.69857	0.838284	0.977998	1.11771	1.25743	1.39714	1.53685	1.67657	1.81628	1.956	2.09571	2.23542	2.37514	2.51485	2.65457	2.79428	2.93399	3.07371	3.21342	3.35314	3.49285		#N/A	#N/A	#N/A	#N/A	1	10	29.5	55.5	78.5	91	98	100	100	100	100	100	100	100	100	100	100
NDNS371	149	16.63	0.1663	0.3326	0.4989	0.6652	0.8315	0.9978	1.1641	1.3304	1.4967	1.663	1.8293	1.9956	2.1619	2.3282	2.4945	2.6608	2.8271	2.9934	3.1597	3.326	3.4923	3.6586	3.8249	3.9912	4.1575		#N/A	#N/A	#N/A	#N/A	9.5	33.5	64	86	96	100	100	100	100	100	100	100	100	100	100	100	100
NDNS372	137	12.2881	0.122881	0.245762	0.368643	0.491524	0.614405	0.737286	0.860167	0.983048	1.10593	1.22881	1.35169	1.47457	1.59745	1.72033	1.84322	1.9661	2.08898	2.21186	2.33474	2.45762	2.5805	2.70338	2.82626	2.94914	3.07203		#N/A	#N/A	#N/A	#N/A	#N/A	3	12	30.5	53.5	74.5	88	95	100	100	100	100	100	100	100	100	100
NDNS373	152	15.165	0.15165	0.3033	0.45495	0.6066	0.75825	0.9099	1.06155	1.2132	1.36485	1.5165	1.66815	1.8198	1.97145	2.1231	2.27475	2.4264	2.57805	2.7297	2.88135	3.033	3.18465	3.3363	3.48795	3.6396	3.79125		#N/A	#N/A	#N/A	#N/A	4.5	18	45.5	72.5	89	97	100	100	100	100	100	100	100	100	100	100	100
NDNS374	213	18.7232	0.187232	0.374464	0.561696	0.748928	0.93616	1.12339	1.31062	1.49786	1.68509	1.87232	2.05955	2.24678	2.43402	2.62125	2.80848	2.99571	3.18294	3.37018	3.55741	3.74464	3.93187	4.1191	4.30634	4.49357	4.6808		#N/A	#N/A	#N/A	4	22	56.5	84.5	96.5	100	100	100	100	100	100	100	100	100	100	100	100	100
NDNS375	84	9.4511	0.094511	0.189022	0.283533	0.378044	0.472555	0.567066	0.661577	0.756088	0.850599	0.94511	1.03962	1.13413	1.22864	1.32315	1.41767	1.51218	1.60669	1.7012	1.79571	1.89022	1.98473	2.07924	2.17375	2.26826	2.36278		#N/A	#N/A	#N/A	#N/A	#N/A	#N/A	#N/A	4	11	23.5	41.5	58.5	74.5	85.5	92	97	100	100	100	100	100
NDNS376	164	13.6978	0.136978	0.273956	0.410934	0.547912	0.68489	0.821868	0.958846	1.09582	1.2328	1.36978	1.50676	1.64374	1.78071	1.91769	2.05467	2.19165	2.32863	2.4656	2.60258	2.73956	2.87654	3.01352	3.15049	3.28747	3.42445		#N/A	#N/A	#N/A	#N/A	0.5	8.5	26	51.5	75	89	96.5	100	100	100	100	100	100	100	100	100	100
NDNS377	96	22.7659	0.227659	0.455318	0.682977	0.910636	1.1383	1.36595	1.59361	1.82127	2.04893	2.27659	2.50425	2.73191	2.95957	3.18723	3.41488	3.64254	3.8702	4.09786	4.32552	4.55318	4.78084	5.0085	5.23616	5.46382	5.69147		#N/A	#N/A	0.5	18	59.5	89	100	100	100	100	100	100	100	100	100	100	100	100	100	100	100
NDNS378	54	8.3745	0.083745	0.16749	0.251235	0.33498	0.418725	0.50247	0.586215	0.66996	0.753705	0.83745	0.921195	1.00494	1.08868	1.17243	1.25617	1.33992	1.42366	1.50741	1.59115	1.6749	1.75865	1.84239	1.92613	2.00988	2.09362		#N/A	#N/A	#N/A	#N/A	#N/A	#N/A	#N/A	0	4	10	20	35	50.5	65.5	78.5	87	92.5	96.5	100	100	100
NDNS379	18	7.4557	0.074557	0.149114	0.223671	0.298228	0.372785	0.447342	0.521899	0.596456	0.671013	0.74557	0.820127	0.894684	0.969241	1.0438	1.11835	1.19291	1.26747	1.34203	1.41658	1.49114	1.5657	1.64025	1.71481	1.78937	1.86393		#N/A	#N/A	#N/A	#N/A	#N/A	#N/A	#N/A	#N/A	0	3.5	8.5	16	28	42	56	69	80	87	92	96	99
NDNS380	180	10.0948	0.100948	0.201896	0.302844	0.403792	0.50474	0.605688	0.706636	0.807584	0.908532	1.00948	1.11043	1.21138	1.31232	1.41327	1.51422	1.61517	1.71612	1.81706	1.91801	2.01896	2.11991	2.22086	2.3218	2.42275	2.5237		#N/A	#N/A	#N/A	#N/A	#N/A	#N/A	1.5	7.5	18	36	54.5	72	84.5	92	97	100	100	100	100	100	100
NDNS381	105	12.5762	0.125762	0.251524	0.377286	0.503048	0.62881	0.754572	0.880334	1.0061	1.13186	1.25762	1.38338	1.50914	1.63491	1.76067	1.88643	2.01219	2.13795	2.26372	2.38948	2.51524	2.641	2.76676	2.89253	3.01829	3.14405		#N/A	#N/A	#N/A	#N/A	#N/A	4	14.5	35	58	78.5	90	96.5	100	100	100	100	100	100	100	100	100
NDNS382	101	16.1435	0.161435	0.32287	0.484305	0.64574	0.807175	0.96861	1.13004	1.29148	1.45291	1.61435	1.77578	1.93722	2.09865	2.26009	2.42152	2.58296	2.74439	2.90583	3.06726	3.2287	3.39013	3.55157	3.713	3.87444	4.03587		#N/A	#N/A	#N/A	#N/A	7.5	28	58	82.5	94	100	100	100	100	100	100	100	100	100	100	100	100
NDNS383	101	6.4844	0.064844	0.129688	0.194532	0.259376	0.32422	0.389064	0.453908	0.518752	0.583596	0.64844	0.713284	0.778128	0.842972	0.907816	0.97266	1.0375	1.10235	1.16719	1.23204	1.29688	1.36172	1.42657	1.49141	1.55626	1.6211		#N/A	#N/A	#N/A	#N/A	#N/A	#N/A	#N/A	#N/A	#N/A	#N/A	2	5.5	10.5	18	28.5	41	53	64.5	75	83	88.5
NDNS384	82	14.2972	0.142972	0.285944	0.428916	0.571888	0.71486	0.857832	1.0008	1.14378	1.28675	1.42972	1.57269	1.71566	1.85864	2.00161	2.14458	2.28755	2.43052	2.5735	2.71647	2.85944	3.00241	3.14538	3.28836	3.43133	3.5743		#N/A	#N/A	#N/A	#N/A	2	12	34	60.5	82	93	99	100	100	100	100	100	100	100	100	100	100
NDNS385	56	16.1163	0.161163	0.322326	0.483489	0.644652	0.805815	0.966978	1.12814	1.2893	1.45047	1.61163	1.77279	1.93396	2.09512	2.25628	2.41744	2.57861	2.73977	2.90093	3.0621	3.22326	3.38442	3.54559	3.70675	3.86791	4.02907		#N/A	#N/A	#N/A	#N/A	7.5	27.5	57.5	82.5	94	100	100	100	100	100	100	100	100	100	100	100	100
NDNS386	129	15.1582	0.151582	0.303164	0.454746	0.606328	0.75791	0.909492	1.06107	1.21266	1.36424	1.51582	1.6674	1.81898	1.97057	2.12215	2.27373	2.42531	2.57689	2.72848	2.88006	3.03164	3.18322	3.3348	3.48639	3.63797	3.78955		#N/A	#N/A	#N/A	#N/A	4.5	18	45.5	72	89	97	100	100	100	100	100	100	100	100	100	100	100
NDNS387	236	10.5321	0.105321	0.210642	0.315963	0.421284	0.526605	0.631926	0.737247	0.842568	0.947889	1.05321	1.15853	1.26385	1.36917	1.47449	1.57981	1.68514	1.79046	1.89578	2.0011	2.10642	2.21174	2.31706	2.42238	2.5277	2.63302		#N/A	#N/A	#N/A	#N/A	#N/A	#N/A	3	10.5	24	44	63	79.5	89	95	99.5	100	100	100	100	100	100
NDNS388	24	7.5081	0.075081	0.150162	0.225243	0.300324	0.375405	0.450486	0.525567	0.600648	0.675729	0.75081	0.825891	0.900972	0.976053	1.05113	1.12621	1.2013	1.27638	1.35146	1.42654	1.50162	1.5767	1.65178	1.72686	1.80194	1.87702		#N/A	#N/A	#N/A	#N/A	#N/A	#N/A	#N/A	#N/A	0	4	9	17	29.5	43.5	57	70.5	81	88	92.5	96.5	99.5
NDNS389	23	6.5946	0.065946	0.131892	0.197838	0.263784	0.32973	0.395676	0.461622	0.527568	0.593514	0.65946	0.725406	0.791352	0.857298	0.923244	0.98919	1.05514	1.12108	1.18703	1.25297	1.31892	1.38487	1.45081	1.51676	1.5827	1.64865		#N/A	#N/A	#N/A	#N/A	#N/A	#N/A	#N/A	#N/A	#N/A	#N/A	2.5	6.5	12	20	32	44.5	56.5	68	78	85	90
NDNS390	247	12.2227	0.122227	0.244454	0.366681	0.488908	0.611135	0.733362	0.855589	0.977816	1.10004	1.22227	1.3445	1.46672	1.58895	1.71118	1.8334	1.95563	2.07786	2.20009	2.32231	2.44454	2.56677	2.68899	2.81122	2.93345	3.05567		#N/A	#N/A	#N/A	#N/A	#N/A	3	11.5	29.5	52.5	73.5	87.5	95	100	100	100	100	100	100	100	100	100
NDNS391	235	3.5023	0.035023	0.070046	0.105069	0.140092	0.175115	0.210138	0.245161	0.280184	0.315207	0.35023	0.385253	0.420276	0.455299	0.490322	0.525345	0.560368	0.595391	0.630414	0.665437	0.70046	0.735483	0.770506	0.805529	0.840552	0.875575		#N/A	#N/A	#N/A	#N/A	#N/A	#N/A	#N/A	#N/A	#N/A	#N/A	#N/A	#N/A	#N/A	#N/A	#N/A	#N/A	#N/A	#N/A	#N/A	1	3
NDNS392	138	12.3	0.123	0.246	0.369	0.492	0.615	0.738	0.861	0.984	1.107	1.23	1.353	1.476	1.599	1.722	1.845	1.968	2.091	2.214	2.337	2.46	2.583	2.706	2.829	2.952	3.075		#N/A	#N/A	#N/A	#N/A	#N/A	3	12	31	54	75	88	95.5	100	100	100	100	100	100	100	100	100
NDNS393	86	13.851	0.13851	0.27702	0.41553	0.55404	0.69255	0.83106	0.96957	1.10808	1.24659	1.3851	1.52361	1.66212	1.80063	1.93914	2.07765	2.21616	2.35467	2.49318	2.63169	2.7702	2.90871	3.04722	3.18573	3.32424	3.46275		#N/A	#N/A	#N/A	#N/A	1	9.5	28	54	77	90.5	97.5	100	100	100	100	100	100	100	100	100	100
NDNS394	119	11.7223	0.117223	0.234446	0.351669	0.468892	0.586115	0.703338	0.820561	0.937784	1.05501	1.17223	1.28945	1.40668	1.5239	1.64112	1.75835	1.87557	1.99279	2.11001	2.22724	2.34446	2.46168	2.57891	2.69613	2.81335	2.93058		#N/A	#N/A	#N/A	#N/A	#N/A	1.5	8.5	22.5	44.5	65.5	82.5	91.5	97.5	100	100	100	100	100	100	100	100
NDNS395	26	8.1347	0.081347	0.162694	0.244041	0.325388	0.406735	0.488082	0.569429	0.650776	0.732123	0.81347	0.894817	0.976164	1.05751	1.13886	1.22021	1.30155	1.3829	1.46425	1.54559	1.62694	1.70829	1.78963	1.87098	1.95233	2.03368		#N/A	#N/A	#N/A	#N/A	#N/A	#N/A	#N/A	#N/A	3	8	16	29.5	45	59.5	73.5	83.5	90	94.5	98	100	100
NDNS396	278	12.9248	0.129248	0.258496	0.387744	0.516992	0.64624	0.775488	0.904736	1.03398	1.16323	1.29248	1.42173	1.55098	1.68022	1.80947	1.93872	2.06797	2.19722	2.32646	2.45571	2.58496	2.71421	2.84346	2.9727	3.10195	3.2312		#N/A	#N/A	#N/A	#N/A	#N/A	5.5	17.5	40.5	64	82.5	92.5	98.5	100	100	100	100	100	100	100	100	100
NDNS397	104	10.3592	0.103592	0.207184	0.310776	0.414368	0.51796	0.621552	0.725144	0.828736	0.932328	1.03592	1.13951	1.2431	1.3467	1.45029	1.55388	1.65747	1.76106	1.86466	1.96825	2.07184	2.17543	2.27902	2.38262	2.48621	2.5898		#N/A	#N/A	#N/A	#N/A	#N/A	#N/A	2.5	9.5	21.5	41	59.5	76.5	87.5	94	98.5	100	100	100	100	100	100
NDNS398	480	7.9152	0.079152	0.158304	0.237456	0.316608	0.39576	0.474912	0.554064	0.633216	0.712368	0.79152	0.870672	0.949824	1.02898	1.10813	1.18728	1.26643	1.34558	1.42474	1.50389	1.58304	1.66219	1.74134	1.8205	1.89965	1.9788		#N/A	#N/A	#N/A	#N/A	#N/A	#N/A	#N/A	#N/A	2	6.5	13.5	24.5	39.5	54	68	79.5	87.5	92.5	96.5	99.5	100
NDNS399	23	10.8115	0.108115	0.21623	0.324345	0.43246	0.540575	0.64869	0.756805	0.86492	0.973035	1.08115	1.18927	1.29738	1.40549	1.51361	1.62173	1.72984	1.83796	1.94607	2.05419	2.1623	2.27042	2.37853	2.48665	2.59476	2.70288		#N/A	#N/A	#N/A	#N/A	#N/A	#N/A	4	12.5	29	49	68.5	83	91.5	97	100	100	100	100	100	100	100
NDNS400	68	8.9991	0.089991	0.179982	0.269973	0.359964	0.449955	0.539946	0.629937	0.719928	0.809919	0.89991	0.989901	1.07989	1.16988	1.25987	1.34987	1.43986	1.52985	1.61984	1.70983	1.79982	1.88981	1.9798	2.06979	2.15978	2.24978		#N/A	#N/A	#N/A	#N/A	#N/A	#N/A	#N/A	2	8	17	32	49	65	79	88	93.5	97.5	100	100	100	100
NDNS401	120	11.8134	0.118134	0.236268	0.354402	0.472536	0.59067	0.708804	0.826938	0.945072	1.06321	1.18134	1.29947	1.41761	1.53574	1.65388	1.77201	1.89014	2.00828	2.12641	2.24455	2.36268	2.48081	2.59895	2.71708	2.83522	2.95335		#N/A	#N/A	#N/A	#N/A	#N/A	1.5	9	23.5	46	67	83.5	92	98	100	100	100	100	100	100	100	100
NDNS402	506	13.9543	0.139543	0.279086	0.418629	0.558172	0.697715	0.837258	0.976801	1.11634	1.25589	1.39543	1.53497	1.67452	1.81406	1.9536	2.09315	2.23269	2.37223	2.51177	2.65132	2.79086	2.9304	3.06995	3.20949	3.34903	3.48857		#N/A	#N/A	#N/A	#N/A	1	10	29.5	55.5	78.5	91	98	100	100	100	100	100	100	100	100	100	100
NDNS403	12	14.7724	0.147724	0.295448	0.443172	0.590896	0.73862	0.886344	1.03407	1.18179	1.32952	1.47724	1.62496	1.77269	1.92041	2.06814	2.21586	2.36358	2.51131	2.65903	2.80676	2.95448	3.1022	3.24993	3.39765	3.54538	3.6931		#N/A	#N/A	#N/A	#N/A	3	15	40.5	67	86	95.5	100	100	100	100	100	100	100	100	100	100	100
NDNS404	82	6.0704	0.060704	0.121408	0.182112	0.242816	0.30352	0.364224	0.424928	0.485632	0.546336	0.60704	0.667744	0.728448	0.789152	0.849856	0.91056	0.971264	1.03197	1.09267	1.15338	1.21408	1.27478	1.33549	1.39619	1.4569	1.5176		#N/A	#N/A	#N/A	#N/A	#N/A	#N/A	#N/A	#N/A	#N/A	#N/A	#N/A	2.5	6.5	11	18	28.5	40	51	62	72.5	80.5
NDNS405	132	16.1033	0.161033	0.322066	0.483099	0.644132	0.805165	0.966198	1.12723	1.28826	1.4493	1.61033	1.77136	1.9324	2.09343	2.25446	2.4155	2.57653	2.73756	2.89859	3.05963	3.22066	3.38169	3.54273	3.70376	3.86479	4.02583		#N/A	#N/A	#N/A	#N/A	7.5	27.5	57.5	82	94	100	100	100	100	100	100	100	100	100	100	100	100
NDNS406	20	12.5578	0.125578	0.251156	0.376734	0.502312	0.62789	0.753468	0.879046	1.00462	1.1302	1.25578	1.38136	1.50694	1.63251	1.75809	1.88367	2.00925	2.13483	2.2604	2.38598	2.51156	2.63714	2.76272	2.88829	3.01387	3.13945		#N/A	#N/A	#N/A	#N/A	#N/A	4	14	35	58	78.5	90	96.5	100	100	100	100	100	100	100	100	100
NDNS407	208	10.1702	0.101702	0.203404	0.305106	0.406808	0.50851	0.610212	0.711914	0.813616	0.915318	1.01702	1.11872	1.22042	1.32213	1.42383	1.52553	1.62723	1.72893	1.83064	1.93234	2.03404	2.13574	2.23744	2.33915	2.44085	2.54255		#N/A	#N/A	#N/A	#N/A	#N/A	#N/A	2	8	19	37	56	73.5	85.5	92.5	97.5	100	100	100	100	100	100
NDNS408	98	11.5768	0.115768	0.231536	0.347304	0.463072	0.57884	0.694608	0.810376	0.926144	1.04191	1.15768	1.27345	1.38922	1.50498	1.62075	1.73652	1.85229	1.96806	2.08382	2.19959	2.31536	2.43113	2.5469	2.66266	2.77843	2.8942		#N/A	#N/A	#N/A	#N/A	#N/A	1	8	20.5	42	63	80.5	90.5	96.5	100	100	100	100	100	100	100	100
NDNS409	144	13.5534	0.135534	0.271068	0.406602	0.542136	0.67767	0.813204	0.948738	1.08427	1.21981	1.35534	1.49087	1.62641	1.76194	1.89748	2.03301	2.16854	2.30408	2.43961	2.57515	2.71068	2.84621	2.98175	3.11728	3.25282	3.38835		#N/A	#N/A	#N/A	#N/A	0	8	24.5	49.5	73.5	88	96	100	100	100	100	100	100	100	100	100	100
NDNS410	71	9.062	0.09062	0.18124	0.27186	0.36248	0.4531	0.54372	0.63434	0.72496	0.81558	0.9062	0.99682	1.08744	1.17806	1.26868	1.3593	1.44992	1.54054	1.63116	1.72178	1.8124	1.90302	1.99364	2.08426	2.17488	2.2655		#N/A	#N/A	#N/A	#N/A	#N/A	#N/A	#N/A	2.5	8	17.5	33.5	50	66.5	80	88.5	94	98	100	100	100	100
NDNS411	26	18.0476	0.180476	0.360952	0.541428	0.721904	0.90238	1.08286	1.26333	1.44381	1.62428	1.80476	1.98524	2.16571	2.34619	2.52666	2.70714	2.88762	3.06809	3.24857	3.42904	3.60952	3.79	3.97047	4.15095	4.33142	4.5119		#N/A	#N/A	#N/A	2.5	17	49.5	79.5	93.5	100	100	100	100	100	100	100	100	100	100	100	100	100
NDNS412	22	10.4943	0.104943	0.209886	0.314829	0.419772	0.524715	0.629658	0.734601	0.839544	0.944487	1.04943	1.15437	1.25932	1.36426	1.4692	1.57415	1.67909	1.78403	1.88897	1.99392	2.09886	2.2038	2.30875	2.41369	2.51863	2.62358		#N/A	#N/A	#N/A	#N/A	#N/A	#N/A	3	10	23.5	43.5	62	79	89	95	99.5	100	100	100	100	100	100
NDNS413	20	12.4745	0.124745	0.24949	0.374235	0.49898	0.623725	0.74847	0.873215	0.99796	1.12271	1.24745	1.3722	1.49694	1.62169	1.74643	1.87118	1.99592	2.12067	2.24541	2.37016	2.4949	2.61965	2.74439	2.86913	2.99388	3.11863		#N/A	#N/A	#N/A	#N/A	#N/A	3.5	13.5	33.5	56.5	77.5	89.5	96	100	100	100	100	100	100	100	100	100
NDNS414	49	8.9275	0.089275	0.17855	0.267825	0.3571	0.446375	0.53565	0.624925	0.7142	0.803475	0.89275	0.982025	1.0713	1.16058	1.24985	1.33912	1.4284	1.51768	1.60695	1.69623	1.7855	1.87477	1.96405	2.05333	2.1426	2.23188		#N/A	#N/A	#N/A	#N/A	#N/A	#N/A	#N/A	2	7.5	16	30.5	47.5	63.5	77.5	87	93	97	100	100	100	100
NDNS415	211	13.2775	0.132775	0.26555	0.398325	0.5311	0.663875	0.79665	0.929425	1.0622	1.19498	1.32775	1.46053	1.5933	1.72607	1.85885	1.99162	2.1244	2.25718	2.38995	2.52272	2.6555	2.78828	2.92105	3.05382	3.1866	3.31937		#N/A	#N/A	#N/A	#N/A	#N/A	7	21	45.5	69.5	86	94.5	100	100	100	100	100	100	100	100	100	100
NDNS416	57	15.6065	0.156065	0.31213	0.468195	0.62426	0.780325	0.93639	1.09246	1.24852	1.40459	1.56065	1.71671	1.87278	2.02885	2.18491	2.34097	2.49704	2.65311	2.80917	2.96524	3.1213	3.27737	3.43343	3.58949	3.74556	3.90163		#N/A	#N/A	#N/A	#N/A	5.5	22	51	77.5	91.5	99	100	100	100	100	100	100	100	100	100	100	100
NDNS417	162	12.2718	0.122718	0.245436	0.368154	0.490872	0.61359	0.736308	0.859026	0.981744	1.10446	1.22718	1.3499	1.47262	1.59533	1.71805	1.84077	1.96349	2.08621	2.20892	2.33164	2.45436	2.57708	2.6998	2.82251	2.94523	3.06795		#N/A	#N/A	#N/A	#N/A	#N/A	3	12	30.5	53.5	74.5	88	95	100	100	100	100	100	100	100	100	100
NDNS418	13	18.0329	0.180329	0.360658	0.540987	0.721316	0.901645	1.08197	1.2623	1.44263	1.62296	1.80329	1.98362	2.16395	2.34428	2.52461	2.70494	2.88526	3.06559	3.24592	3.42625	3.60658	3.78691	3.96724	4.14757	4.3279	4.50823		#N/A	#N/A	#N/A	2.5	17	49	79	93.5	100	100	100	100	100	100	100	100	100	100	100	100	100
NDNS419	104	15.1254	0.151254	0.302508	0.453762	0.605016	0.75627	0.907524	1.05878	1.21003	1.36129	1.51254	1.66379	1.81505	1.9663	2.11756	2.26881	2.42006	2.57132	2.72257	2.87383	3.02508	3.17633	3.32759	3.47884	3.6301	3.78135		#N/A	#N/A	#N/A	#N/A	4	18	45	72	88.5	97	100	100	100	100	100	100	100	100	100	100	100
NDNS420	174	8.3502	0.083502	0.167004	0.250506	0.334008	0.41751	0.501012	0.584514	0.668016	0.751518	0.83502	0.918522	1.00202	1.08553	1.16903	1.25253	1.33603	1.41953	1.50304	1.58654	1.67004	1.75354	1.83704	1.92055	2.00405	2.08755		#N/A	#N/A	#N/A	#N/A	#N/A	#N/A	#N/A	#N/A	4	10	19.5	34.5	50	65	78	86.5	92.5	96.5	99.5	100	100
NDNS421	169	20.2622	0.202622	0.405244	0.607866	0.810488	1.01311	1.21573	1.41835	1.62098	1.8236	2.02622	2.22884	2.43146	2.63409	2.83671	3.03933	3.24195	3.44457	3.6472	3.84982	4.05244	4.25506	4.45768	4.66031	4.86293	5.06555		#N/A	#N/A	#N/A	8	36.5	72.5	92.5	100	100	100	100	100	100	100	100	100	100	100	100	100	100
NDNS422	140	13.5814	0.135814	0.271628	0.407442	0.543256	0.67907	0.814884	0.950698	1.08651	1.22233	1.35814	1.49395	1.62977	1.76558	1.9014	2.03721	2.17302	2.30884	2.44465	2.58047	2.71628	2.85209	2.98791	3.12372	3.25954	3.39535		#N/A	#N/A	#N/A	#N/A	0	8	24.5	50	73.5	88.5	96	100	100	100	100	100	100	100	100	100	100
NDNS423	183	20.6574	0.206574	0.413148	0.619722	0.826296	1.03287	1.23944	1.44602	1.65259	1.85917	2.06574	2.27231	2.47889	2.68546	2.89204	3.09861	3.30518	3.51176	3.71833	3.92491	4.13148	4.33805	4.54463	4.7512	4.95778	5.16435		#N/A	#N/A	#N/A	9	40	76	94	100	100	100	100	100	100	100	100	100	100	100	100	100	100
NDNS424	51	18.538	0.18538	0.37076	0.55614	0.74152	0.9269	1.11228	1.29766	1.48304	1.66842	1.8538	2.03918	2.22456	2.40994	2.59532	2.7807	2.96608	3.15146	3.33684	3.52222	3.7076	3.89298	4.07836	4.26374	4.44912	4.6345		#N/A	#N/A	#N/A	3.5	20.5	54.5	83	95.5	100	100	100	100	100	100	100	100	100	100	100	100	100
NDNS425	133	13.3119	0.133119	0.266238	0.399357	0.532476	0.665595	0.798714	0.931833	1.06495	1.19807	1.33119	1.46431	1.59743	1.73055	1.86367	1.99678	2.1299	2.26302	2.39614	2.52926	2.66238	2.7955	2.92862	3.06174	3.19486	3.32798		#N/A	#N/A	#N/A	#N/A	#N/A	7	21.5	46	70	86.5	94.5	100	100	100	100	100	100	100	100	100	100
NDNS426	195	11.855	0.11855	0.2371	0.35565	0.4742	0.59275	0.7113	0.82985	0.9484	1.06695	1.1855	1.30405	1.4226	1.54115	1.6597	1.77825	1.8968	2.01535	2.1339	2.25245	2.371	2.48955	2.6081	2.72665	2.8452	2.96375		#N/A	#N/A	#N/A	#N/A	#N/A	1.5	9.5	24	46.5	67.5	84	92.5	98	100	100	100	100	100	100	100	100
NDNS427	42	12.4784	0.124784	0.249568	0.374352	0.499136	0.62392	0.748704	0.873488	0.998272	1.12306	1.24784	1.37262	1.49741	1.62219	1.74698	1.87176	1.99654	2.12133	2.24611	2.3709	2.49568	2.62046	2.74525	2.87003	2.99482	3.1196		#N/A	#N/A	#N/A	#N/A	#N/A	3.5	13.5	33.5	56.5	77.5	89.5	96	100	100	100	100	100	100	100	100	100
NDNS428	158	19.4487	0.194487	0.388974	0.583461	0.777948	0.972435	1.16692	1.36141	1.5559	1.75038	1.94487	2.13936	2.33384	2.52833	2.72282	2.91731	3.11179	3.30628	3.50077	3.69525	3.88974	4.08423	4.27871	4.4732	4.66769	4.86217		#N/A	#N/A	#N/A	5.5	28.5	64.5	88.5	98.5	100	100	100	100	100	100	100	100	100	100	100	100	100
NDNS429	6	20.5179	0.205179	0.410358	0.615537	0.820716	1.0259	1.23107	1.43625	1.64143	1.84661	2.05179	2.25697	2.46215	2.66733	2.87251	3.07769	3.28286	3.48804	3.69322	3.8984	4.10358	4.30876	4.51394	4.71912	4.9243	5.12948		#N/A	#N/A	#N/A	8.5	39	75	93.5	100	100	100	100	100	100	100	100	100	100	100	100	100	100
NDNS430	148	12.4925	0.124925	0.24985	0.374775	0.4997	0.624625	0.74955	0.874475	0.9994	1.12433	1.24925	1.37417	1.4991	1.62403	1.74895	1.87387	1.9988	2.12372	2.24865	2.37357	2.4985	2.62342	2.74835	2.87328	2.9982	3.12312		#N/A	#N/A	#N/A	#N/A	#N/A	4	13.5	34	57	77.5	89.5	96.5	100	100	100	100	100	100	100	100	100
NDNS431	99	14.6409	0.146409	0.292818	0.439227	0.585636	0.732045	0.878454	1.02486	1.17127	1.31768	1.46409	1.6105	1.75691	1.90332	2.04973	2.19613	2.34254	2.48895	2.63536	2.78177	2.92818	3.07459	3.221	3.36741	3.51382	3.66022		#N/A	#N/A	#N/A	#N/A	3	14	38.5	65	85	94.5	100	100	100	100	100	100	100	100	100	100	100
NDNS432	42	11.4826	0.114826	0.229652	0.344478	0.459304	0.57413	0.688956	0.803782	0.918608	1.03343	1.14826	1.26309	1.37791	1.49274	1.60756	1.72239	1.83722	1.95204	2.06687	2.18169	2.29652	2.41135	2.52617	2.641	2.75582	2.87065		#N/A	#N/A	#N/A	#N/A	#N/A	0.5	7.5	19.5	40.5	61	79.5	90	96	100	100	100	100	100	100	100	100
NDNS433	299	12.624	0.12624	0.25248	0.37872	0.50496	0.6312	0.75744	0.88368	1.00992	1.13616	1.2624	1.38864	1.51488	1.64112	1.76736	1.8936	2.01984	2.14608	2.27232	2.39856	2.5248	2.65104	2.77728	2.90352	3.02976	3.156		#N/A	#N/A	#N/A	#N/A	#N/A	4.5	14.5	36	59	79	90.5	97	100	100	100	100	100	100	100	100	100
NDNS434	188	15.9695	0.159695	0.31939	0.479085	0.63878	0.798475	0.95817	1.11787	1.27756	1.43726	1.59695	1.75665	1.91634	2.07604	2.23573	2.39542	2.55512	2.71481	2.87451	3.03421	3.1939	3.3536	3.51329	3.67298	3.83268	3.99238		#N/A	#N/A	#N/A	#N/A	7	26	55.5	81	93.5	100	100	100	100	100	100	100	100	100	100	100	100
NDNS435	76	10.5075	0.105075	0.21015	0.315225	0.4203	0.525375	0.63045	0.735525	0.8406	0.945675	1.05075	1.15583	1.2609	1.36597	1.47105	1.57613	1.6812	1.78628	1.89135	1.99643	2.1015	2.20657	2.31165	2.41673	2.5218	2.62688		#N/A	#N/A	#N/A	#N/A	#N/A	#N/A	3	10.5	24	43.5	62.5	79	89	95	99.5	100	100	100	100	100	100
NDNS436	204	13.452	0.13452	0.26904	0.40356	0.53808	0.6726	0.80712	0.94164	1.07616	1.21068	1.3452	1.47972	1.61424	1.74876	1.88328	2.0178	2.15232	2.28684	2.42136	2.55588	2.6904	2.82492	2.95944	3.09396	3.22848	3.363		#N/A	#N/A	#N/A	#N/A	0	7.5	23	48	72	87.5	95.5	100	100	100	100	100	100	100	100	100	100
NDNS437	81	14.3087	0.143087	0.286174	0.429261	0.572348	0.715435	0.858522	1.00161	1.1447	1.28778	1.43087	1.57396	1.71704	1.86013	2.00322	2.1463	2.28939	2.43248	2.57557	2.71865	2.86174	3.00483	3.14791	3.291	3.43409	3.57717		#N/A	#N/A	#N/A	#N/A	2	12	34	60.5	82	93	99.5	100	100	100	100	100	100	100	100	100	100
NDNS438	182	16.677	0.16677	0.33354	0.50031	0.66708	0.83385	1.00062	1.16739	1.33416	1.50093	1.6677	1.83447	2.00124	2.16801	2.33478	2.50155	2.66832	2.83509	3.00186	3.16863	3.3354	3.50217	3.66894	3.83571	4.00248	4.16925		#N/A	#N/A	#N/A	#N/A	9.5	34	64.5	86.5	96.5	100	100	100	100	100	100	100	100	100	100	100	100
NDNS439	253	16.2985	0.162985	0.32597	0.488955	0.65194	0.814925	0.97791	1.14089	1.30388	1.46686	1.62985	1.79283	1.95582	2.11881	2.28179	2.44478	2.60776	2.77074	2.93373	3.09672	3.2597	3.42268	3.58567	3.74865	3.91164	4.07463		#N/A	#N/A	#N/A	#N/A	8	29.5	60	84	95	100	100	100	100	100	100	100	100	100	100	100	100
NDNS440	219	8.3502	0.083502	0.167004	0.250506	0.334008	0.41751	0.501012	0.584514	0.668016	0.751518	0.83502	0.918522	1.00202	1.08553	1.16903	1.25253	1.33603	1.41953	1.50304	1.58654	1.67004	1.75354	1.83704	1.92055	2.00405	2.08755		#N/A	#N/A	#N/A	#N/A	#N/A	#N/A	#N/A	#N/A	4	10	19.5	34.5	50	65	78	86.5	92.5	96.5	99.5	100	100
NDNS441	81	17.3296	0.173296	0.346592	0.519888	0.693184	0.86648	1.03978	1.21307	1.38637	1.55966	1.73296	1.90626	2.07955	2.25285	2.42614	2.59944	2.77274	2.94603	3.11933	3.29262	3.46592	3.63922	3.81251	3.98581	4.1591	4.3324		#N/A	#N/A	#N/A	1	13	41.5	72.5	90.5	98.5	100	100	100	100	100	100	100	100	100	100	100	100
NDNS442	93	12.2223	0.122223	0.244446	0.366669	0.488892	0.611115	0.733338	0.855561	0.977784	1.10001	1.22223	1.34445	1.46668	1.5889	1.71112	1.83335	1.95557	2.07779	2.20001	2.32224	2.44446	2.56668	2.68891	2.81113	2.93335	3.05558		#N/A	#N/A	#N/A	#N/A	#N/A	3	11.5	29.5	52.5	73.5	87.5	95	100	100	100	100	100	100	100	100	100
NDNS443	170	11.1161	0.111161	0.222322	0.333483	0.444644	0.555805	0.666966	0.778127	0.889288	1.00045	1.11161	1.22277	1.33393	1.44509	1.55625	1.66742	1.77858	1.88974	2.0009	2.11206	2.22322	2.33438	2.44554	2.5567	2.66786	2.77902		#N/A	#N/A	#N/A	#N/A	#N/A	#N/A	5.5	15.5	34	54.5	74	86.5	93.5	98.5	100	100	100	100	100	100	100
NDNS444	225	9.9246	0.099246	0.198492	0.297738	0.396984	0.49623	0.595476	0.694722	0.793968	0.893214	0.99246	1.09171	1.19095	1.2902	1.38944	1.48869	1.58794	1.68718	1.78643	1.88567	1.98492	2.08417	2.18341	2.28266	2.3819	2.48115		#N/A	#N/A	#N/A	#N/A	#N/A	#N/A	1	6.5	16	32.5	51	68.5	82.5	90.5	96	100	100	100	100	100	100
NDNS445	29	16.0448	0.160448	0.320896	0.481344	0.641792	0.80224	0.962688	1.12314	1.28358	1.44403	1.60448	1.76493	1.92538	2.08582	2.24627	2.40672	2.56717	2.72762	2.88806	3.04851	3.20896	3.36941	3.52986	3.6903	3.85075	4.0112		#N/A	#N/A	#N/A	#N/A	7	27	56.5	81.5	93.5	100	100	100	100	100	100	100	100	100	100	100	100
NDNS446	204	13.3296	0.133296	0.266592	0.399888	0.533184	0.66648	0.799776	0.933072	1.06637	1.19966	1.33296	1.46626	1.59955	1.73285	1.86614	1.99944	2.13274	2.26603	2.39933	2.53262	2.66592	2.79922	2.93251	3.06581	3.1991	3.3324		#N/A	#N/A	#N/A	#N/A	#N/A	7	21.5	46.5	70	86.5	95	100	100	100	100	100	100	100	100	100	100
NDNS447	327	15.9529	0.159529	0.319058	0.478587	0.638116	0.797645	0.957174	1.1167	1.27623	1.43576	1.59529	1.75482	1.91435	2.07388	2.23341	2.39294	2.55246	2.71199	2.87152	3.03105	3.19058	3.35011	3.50964	3.66917	3.8287	3.98822		#N/A	#N/A	#N/A	#N/A	7	26	55.5	81	93.5	100	100	100	100	100	100	100	100	100	100	100	100
NDNS448	74	16.4882	0.164882	0.329764	0.494646	0.659528	0.82441	0.989292	1.15417	1.31906	1.48394	1.64882	1.8137	1.97858	2.14347	2.30835	2.47323	2.63811	2.80299	2.96788	3.13276	3.29764	3.46252	3.6274	3.79229	3.95717	4.12205		#N/A	#N/A	#N/A	#N/A	9	32	62	85	95.5	100	100	100	100	100	100	100	100	100	100	100	100
NDNS449	183	10.1349	0.101349	0.202698	0.304047	0.405396	0.506745	0.608094	0.709443	0.810792	0.912141	1.01349	1.11484	1.21619	1.31754	1.41889	1.52024	1.62158	1.72293	1.82428	1.92563	2.02698	2.12833	2.22968	2.33103	2.43238	2.53373		#N/A	#N/A	#N/A	#N/A	#N/A	#N/A	1.5	8	18.5	36.5	55	72.5	85	92.5	97	100	100	100	100	100	100
NDNS450	88	17.7091	0.177091	0.354182	0.531273	0.708364	0.885455	1.06255	1.23964	1.41673	1.59382	1.77091	1.948	2.12509	2.30218	2.47927	2.65637	2.83346	3.01055	3.18764	3.36473	3.54182	3.71891	3.896	4.07309	4.25018	4.42727		#N/A	#N/A	#N/A	1.5	15	45.5	76	92	100	100	100	100	100	100	100	100	100	100	100	100	100
NDNS451	72	13.0347	0.130347	0.260694	0.391041	0.521388	0.651735	0.782082	0.912429	1.04278	1.17312	1.30347	1.43382	1.56416	1.69451	1.82486	1.95521	2.08555	2.2159	2.34625	2.47659	2.60694	2.73729	2.86763	2.99798	3.12833	3.25868		#N/A	#N/A	#N/A	#N/A	#N/A	6	18.5	42	65.5	83.5	93	99	100	100	100	100	100	100	100	100	100
NDNS452	36	15.4611	0.154611	0.309222	0.463833	0.618444	0.773055	0.927666	1.08228	1.23689	1.3915	1.54611	1.70072	1.85533	2.00994	2.16455	2.31916	2.47378	2.62839	2.783	2.93761	3.09222	3.24683	3.40144	3.55605	3.71066	3.86527		#N/A	#N/A	#N/A	#N/A	5	21	49.5	76	90.5	98	100	100	100	100	100	100	100	100	100	100	100
NDNS453	163	11.9994	0.119994	0.239988	0.359982	0.479976	0.59997	0.719964	0.839958	0.959952	1.07995	1.19994	1.31993	1.43993	1.55992	1.67992	1.79991	1.9199	2.0399	2.15989	2.27989	2.39988	2.51987	2.63987	2.75986	2.87986	2.99985		#N/A	#N/A	#N/A	#N/A	#N/A	2	10	26.5	49	70	85.5	93.5	99	100	100	100	100	100	100	100	100
NDNS454	61	17.148	0.17148	0.34296	0.51444	0.68592	0.8574	1.02888	1.20036	1.37184	1.54332	1.7148	1.88628	2.05776	2.22924	2.40072	2.5722	2.74368	2.91516	3.08664	3.25812	3.4296	3.60108	3.77256	3.94404	4.11552	4.287		#N/A	#N/A	#N/A	0.5	12	39.5	70	89.5	98	100	100	100	100	100	100	100	100	100	100	100	100
NDNS455	54	18.3391	0.183391	0.366782	0.550173	0.733564	0.916955	1.10035	1.28374	1.46713	1.65052	1.83391	2.0173	2.20069	2.38408	2.56747	2.75087	2.93426	3.11765	3.30104	3.48443	3.66782	3.85121	4.0346	4.21799	4.40138	4.58477		#N/A	#N/A	#N/A	3	19	52.5	81.5	95	100	100	100	100	100	100	100	100	100	100	100	100	100
NDNS456	223	10.6531	0.106531	0.213062	0.319593	0.426124	0.532655	0.639186	0.745717	0.852248	0.958779	1.06531	1.17184	1.27837	1.3849	1.49143	1.59797	1.7045	1.81103	1.91756	2.02409	2.13062	2.23715	2.34368	2.45021	2.55674	2.66328		#N/A	#N/A	#N/A	#N/A	#N/A	#N/A	3.5	11.5	26	46	65.5	81	90	96	100	100	100	100	100	100	100
NDNS457	178	14.3775	0.143775	0.28755	0.431325	0.5751	0.718875	0.86265	1.00642	1.1502	1.29398	1.43775	1.58153	1.7253	1.86908	2.01285	2.15663	2.3004	2.44417	2.58795	2.73172	2.8755	3.01927	3.16305	3.30682	3.4506	3.59437		#N/A	#N/A	#N/A	#N/A	2	12.5	35	61.5	83	93.5	99.5	100	100	100	100	100	100	100	100	100	100
NDNS458	176	8.4653	0.084653	0.169306	0.253959	0.338612	0.423265	0.507918	0.592571	0.677224	0.761877	0.84653	0.931183	1.01584	1.10049	1.18514	1.26979	1.35445	1.4391	1.52375	1.60841	1.69306	1.77771	1.86237	1.94702	2.03167	2.11632		#N/A	#N/A	#N/A	#N/A	#N/A	#N/A	#N/A	0	4.5	11	21.5	37	52.5	67.5	80	88	93.5	97.5	100	100	100
NDNS459	171	13.7122	0.137122	0.274244	0.411366	0.548488	0.68561	0.822732	0.959854	1.09698	1.2341	1.37122	1.50834	1.64546	1.78259	1.91971	2.05683	2.19395	2.33107	2.4682	2.60532	2.74244	2.87956	3.01668	3.15381	3.29093	3.42805		#N/A	#N/A	#N/A	#N/A	0.5	9	26.5	52	75.5	89.5	96.5	100	100	100	100	100	100	100	100	100	100
NDNS460	220	6.6017	0.066017	0.132034	0.198051	0.264068	0.330085	0.396102	0.462119	0.528136	0.594153	0.66017	0.726187	0.792204	0.858221	0.924238	0.990255	1.05627	1.12229	1.18831	1.25432	1.32034	1.38636	1.45237	1.51839	1.58441	1.65042		#N/A	#N/A	#N/A	#N/A	#N/A	#N/A	#N/A	#N/A	#N/A	#N/A	2.5	6.5	12	20	32	44.5	56.5	68	78	85.5	90.5
NDNS461	180	14.1356	0.141356	0.282712	0.424068	0.565424	0.70678	0.848136	0.989492	1.13085	1.2722	1.41356	1.55492	1.69627	1.83763	1.97898	2.12034	2.2617	2.40305	2.54441	2.68576	2.82712	2.96848	3.10983	3.25119	3.39254	3.5339		#N/A	#N/A	#N/A	#N/A	1.5	11	32	58	80.5	92	98.5	100	100	100	100	100	100	100	100	100	100
NDNS462	194	6.6936	0.066936	0.133872	0.200808	0.267744	0.33468	0.401616	0.468552	0.535488	0.602424	0.66936	0.736296	0.803232	0.870168	0.937104	1.00404	1.07098	1.13791	1.20485	1.27178	1.33872	1.40566	1.47259	1.53953	1.60646	1.6734		#N/A	#N/A	#N/A	#N/A	#N/A	#N/A	#N/A	#N/A	#N/A	0	3	7.5	13	22.5	34.5	47	59.5	71	80.5	87	91.5
NDNS463	236	19.6194	0.196194	0.392388	0.588582	0.784776	0.98097	1.17716	1.37336	1.56955	1.76575	1.96194	2.15813	2.35433	2.55052	2.74672	2.94291	3.1391	3.3353	3.53149	3.72769	3.92388	4.12007	4.31627	4.51246	4.70866	4.90485		#N/A	#N/A	#N/A	6	30.5	66.5	89.5	99	100	100	100	100	100	100	100	100	100	100	100	100	100
NDNS464	42	24.1418	0.241418	0.482836	0.724254	0.965672	1.20709	1.44851	1.68993	1.93134	2.17276	2.41418	2.6556	2.89702	3.13843	3.37985	3.62127	3.86269	4.10411	4.34552	4.58694	4.82836	5.06978	5.3112	5.55261	5.79403	6.03545		#N/A	#N/A	2.5	27.5	71.5	94	100	100	100	100	100	100	100	100	100	100	100	100	100	100	100
NDNS465	71	20.8709	0.208709	0.417418	0.626127	0.834836	1.04354	1.25225	1.46096	1.66967	1.87838	2.08709	2.2958	2.50451	2.71322	2.92193	3.13063	3.33934	3.54805	3.75676	3.96547	4.17418	4.38289	4.5916	4.80031	5.00902	5.21772		#N/A	#N/A	#N/A	10	42	78	94.5	100	100	100	100	100	100	100	100	100	100	100	100	100	100
NDNS466	222	4.176	0.04176	0.08352	0.12528	0.16704	0.2088	0.25056	0.29232	0.33408	0.37584	0.4176	0.45936	0.50112	0.54288	0.58464	0.6264	0.66816	0.70992	0.75168	0.79344	0.8352	0.87696	0.91872	0.96048	1.00224	1.044		#N/A	#N/A	#N/A	#N/A	#N/A	#N/A	#N/A	#N/A	#N/A	#N/A	#N/A	#N/A	#N/A	#N/A	#N/A	#N/A	1.5	4	6.5	10	14
NDNS467	134	10.0258	0.100258	0.200516	0.300774	0.401032	0.50129	0.601548	0.701806	0.802064	0.902322	1.00258	1.10284	1.2031	1.30335	1.40361	1.50387	1.60413	1.70439	1.80464	1.9049	2.00516	2.10542	2.20568	2.30593	2.40619	2.50645		#N/A	#N/A	#N/A	#N/A	#N/A	#N/A	1.5	7	17	34.5	53	70.5	83.5	91.5	96.5	100	100	100	100	100	100
NDNS468	74	23.2436	0.232436	0.464872	0.697308	0.929744	1.16218	1.39462	1.62705	1.85949	2.09192	2.32436	2.5568	2.78923	3.02167	3.2541	3.48654	3.71898	3.95141	4.18385	4.41628	4.64872	4.88116	5.11359	5.34603	5.57846	5.8109		#N/A	#N/A	1	21	63.5	91	100	100	100	100	100	100	100	100	100	100	100	100	100	100	100
NDNS469	320	14.6261	0.146261	0.292522	0.438783	0.585044	0.731305	0.877566	1.02383	1.17009	1.31635	1.46261	1.60887	1.75513	1.90139	2.04765	2.19391	2.34018	2.48644	2.6327	2.77896	2.92522	3.07148	3.21774	3.364	3.51026	3.65652		#N/A	#N/A	#N/A	#N/A	3	14	38.5	65	85	94.5	100	100	100	100	100	100	100	100	100	100	100
NDNS470	106	16.4647	0.164647	0.329294	0.493941	0.658588	0.823235	0.987882	1.15253	1.31718	1.48182	1.64647	1.81112	1.97576	2.14041	2.30506	2.46971	2.63435	2.799	2.96365	3.12829	3.29294	3.45759	3.62223	3.78688	3.95153	4.11618		#N/A	#N/A	#N/A	#N/A	9	31.5	62	85	95.5	100	100	100	100	100	100	100	100	100	100	100	100
NDNS471	143	5.4087	0.054087	0.108174	0.162261	0.216348	0.270435	0.324522	0.378609	0.432696	0.486783	0.54087	0.594957	0.649044	0.703131	0.757218	0.811305	0.865392	0.919479	0.973566	1.02765	1.08174	1.13583	1.18991	1.244	1.29809	1.35217		#N/A	#N/A	#N/A	#N/A	#N/A	#N/A	#N/A	#N/A	#N/A	#N/A	#N/A	#N/A	1.5	4	8	12.5	19.5	29	39	49	59
NDNS472	145	10.1699	0.101699	0.203398	0.305097	0.406796	0.508495	0.610194	0.711893	0.813592	0.915291	1.01699	1.11869	1.22039	1.32209	1.42379	1.52548	1.62718	1.72888	1.83058	1.93228	2.03398	2.13568	2.23738	2.33908	2.44078	2.54248		#N/A	#N/A	#N/A	#N/A	#N/A	#N/A	2	8	19	37	56	73.5	85.5	92.5	97.5	100	100	100	100	100	100
NDNS473	253	19.9812	0.199812	0.399624	0.599436	0.799248	0.99906	1.19887	1.39868	1.5985	1.79831	1.99812	2.19793	2.39774	2.59756	2.79737	2.99718	3.19699	3.3968	3.59662	3.79643	3.99624	4.19605	4.39586	4.59568	4.79549	4.9953		#N/A	#N/A	#N/A	7	34	70	91	100	100	100	100	100	100	100	100	100	100	100	100	100	100
NDNS474	74	13.7706	0.137706	0.275412	0.413118	0.550824	0.68853	0.826236	0.963942	1.10165	1.23935	1.37706	1.51477	1.65247	1.79018	1.92788	2.06559	2.2033	2.341	2.47871	2.61641	2.75412	2.89183	3.02953	3.16724	3.30494	3.44265		#N/A	#N/A	#N/A	#N/A	0.5	9	27	53	76	89.5	97	100	100	100	100	100	100	100	100	100	100
NDNS475	97	24.4546	0.244546	0.489092	0.733638	0.978184	1.22273	1.46728	1.71182	1.95637	2.20091	2.44546	2.69001	2.93455	3.1791	3.42364	3.66819	3.91274	4.15728	4.40183	4.64637	4.89092	5.13547	5.38001	5.62456	5.8691	6.11365		#N/A	#N/A	3	29.5	74	95	100	100	100	100	100	100	100	100	100	100	100	100	100	100	100
NDNS476	20	11.1822	0.111822	0.223644	0.335466	0.447288	0.55911	0.670932	0.782754	0.894576	1.0064	1.11822	1.23004	1.34186	1.45369	1.56551	1.67733	1.78915	1.90097	2.0128	2.12462	2.23644	2.34826	2.46008	2.57191	2.68373	2.79555		#N/A	#N/A	#N/A	#N/A	#N/A	0	6	16	35	56	75	87	94	99	100	100	100	100	100	100	100
NDNS477	114	9.2912	0.092912	0.185824	0.278736	0.371648	0.46456	0.557472	0.650384	0.743296	0.836208	0.92912	1.02203	1.11494	1.20786	1.30077	1.39368	1.48659	1.5795	1.67242	1.76533	1.85824	1.95115	2.04406	2.13698	2.22989	2.3228		#N/A	#N/A	#N/A	#N/A	#N/A	#N/A	#N/A	3.5	10	21	38	55	71.5	83.5	91	96	99.5	100	100	100	100
NDNS478	306	16.2212	0.162212	0.324424	0.486636	0.648848	0.81106	0.973272	1.13548	1.2977	1.45991	1.62212	1.78433	1.94654	2.10876	2.27097	2.43318	2.59539	2.7576	2.91982	3.08203	3.24424	3.40645	3.56866	3.73088	3.89309	4.0553		#N/A	#N/A	#N/A	#N/A	8	29	59	83	94.5	100	100	100	100	100	100	100	100	100	100	100	100
NDNS479	42	5.7564	0.057564	0.115128	0.172692	0.230256	0.28782	0.345384	0.402948	0.460512	0.518076	0.57564	0.633204	0.690768	0.748332	0.805896	0.86346	0.921024	0.978588	1.03615	1.09372	1.15128	1.20884	1.26641	1.32397	1.38154	1.4391		#N/A	#N/A	#N/A	#N/A	#N/A	#N/A	#N/A	#N/A	#N/A	#N/A	#N/A	1	3.5	7.5	12.5	20	30	41	51.5	61.5	71.5
NDNS480	90	11.6594	0.116594	0.233188	0.349782	0.466376	0.58297	0.699564	0.816158	0.932752	1.04935	1.16594	1.28253	1.39913	1.51572	1.63232	1.74891	1.8655	1.9821	2.09869	2.21529	2.33188	2.44847	2.56507	2.68166	2.79826	2.91485		#N/A	#N/A	#N/A	#N/A	#N/A	1	8	21.5	43.5	64.5	81.5	91	97	100	100	100	100	100	100	100	100
NDNS481	1530	16.8503	0.168503	0.337006	0.505509	0.674012	0.842515	1.01102	1.17952	1.34802	1.51653	1.68503	1.85353	2.02204	2.19054	2.35904	2.52754	2.69605	2.86455	3.03305	3.20156	3.37006	3.53856	3.70707	3.87557	4.04407	4.21258		#N/A	#N/A	#N/A	0	10.5	36	66.5	87.5	97	100	100	100	100	100	100	100	100	100	100	100	100
NDNS482	22	20.4558	0.204558	0.409116	0.613674	0.818232	1.02279	1.22735	1.43191	1.63646	1.84102	2.04558	2.25014	2.4547	2.65925	2.86381	3.06837	3.27293	3.47749	3.68204	3.8866	4.09116	4.29572	4.50028	4.70483	4.90939	5.11395		#N/A	#N/A	#N/A	8.5	38.5	74.5	93	100	100	100	100	100	100	100	100	100	100	100	100	100	100
NDNS483	72	9.9443	0.099443	0.198886	0.298329	0.397772	0.497215	0.596658	0.696101	0.795544	0.894987	0.99443	1.09387	1.19332	1.29276	1.3922	1.49165	1.59109	1.69053	1.78997	1.88942	1.98886	2.0883	2.18775	2.28719	2.38663	2.48608		#N/A	#N/A	#N/A	#N/A	#N/A	#N/A	1	6.5	16	33	51.5	69	82.5	90.5	96	100	100	100	100	100	100
NDNS484	121	13.1805	0.131805	0.26361	0.395415	0.52722	0.659025	0.79083	0.922635	1.05444	1.18624	1.31805	1.44986	1.58166	1.71347	1.84527	1.97708	2.10888	2.24069	2.37249	2.5043	2.6361	2.76791	2.89971	3.03152	3.16332	3.29513		#N/A	#N/A	#N/A	#N/A	#N/A	6.5	20	44	68	85	94	99.5	100	100	100	100	100	100	100	100	100
NDNS485	31	20.2883	0.202883	0.405766	0.608649	0.811532	1.01441	1.2173	1.42018	1.62306	1.82595	2.02883	2.23171	2.4346	2.63748	2.84036	3.04325	3.24613	3.44901	3.65189	3.85478	4.05766	4.26054	4.46343	4.66631	4.86919	5.07207		#N/A	#N/A	#N/A	8	36.5	73	92.5	100	100	100	100	100	100	100	100	100	100	100	100	100	100
NDNS486	185	5.4104	0.054104	0.108208	0.162312	0.216416	0.27052	0.324624	0.378728	0.432832	0.486936	0.54104	0.595144	0.649248	0.703352	0.757456	0.81156	0.865664	0.919768	0.973872	1.02798	1.08208	1.13618	1.19029	1.24439	1.2985	1.3526		#N/A	#N/A	#N/A	#N/A	#N/A	#N/A	#N/A	#N/A	#N/A	#N/A	#N/A	#N/A	1.5	4.5	8	12.5	19.5	29	39.5	49.5	59
NDNS487	110	12.4635	0.124635	0.24927	0.373905	0.49854	0.623175	0.74781	0.872445	0.99708	1.12172	1.24635	1.37099	1.49562	1.62026	1.74489	1.86952	1.99416	2.11879	2.24343	2.36807	2.4927	2.61733	2.74197	2.86661	2.99124	3.11587		#N/A	#N/A	#N/A	#N/A	#N/A	3.5	13.5	33.5	56.5	77	89.5	96	100	100	100	100	100	100	100	100	100
NDNS488	124	17.5459	0.175459	0.350918	0.526377	0.701836	0.877295	1.05275	1.22821	1.40367	1.57913	1.75459	1.93005	2.10551	2.28097	2.45643	2.63188	2.80734	2.9828	3.15826	3.33372	3.50918	3.68464	3.8601	4.03556	4.21102	4.38647		#N/A	#N/A	#N/A	1.5	14	44	74.5	91.5	99.5	100	100	100	100	100	100	100	100	100	100	100	100
NDNS489	65	13.5373	0.135373	0.270746	0.406119	0.541492	0.676865	0.812238	0.947611	1.08298	1.21836	1.35373	1.4891	1.62448	1.75985	1.89522	2.03059	2.16597	2.30134	2.43671	2.57209	2.70746	2.84283	2.97821	3.11358	3.24895	3.38433		#N/A	#N/A	#N/A	#N/A	0	8	24	49.5	73	88	96	100	100	100	100	100	100	100	100	100	100
NDNS490	79	11.4303	0.114303	0.228606	0.342909	0.457212	0.571515	0.685818	0.800121	0.914424	1.02873	1.14303	1.25733	1.37164	1.48594	1.60024	1.71455	1.82885	1.94315	2.05745	2.17176	2.28606	2.40036	2.51467	2.62897	2.74327	2.85757		#N/A	#N/A	#N/A	#N/A	#N/A	0.5	7	19	39.5	60	78.5	89.5	95.5	100	100	100	100	100	100	100	100
NDNS491	193	12.3563	0.123563	0.247126	0.370689	0.494252	0.617815	0.741378	0.864941	0.988504	1.11207	1.23563	1.35919	1.48276	1.60632	1.72988	1.85344	1.97701	2.10057	2.22413	2.3477	2.47126	2.59482	2.71839	2.84195	2.96551	3.08907		#N/A	#N/A	#N/A	#N/A	#N/A	3.5	12.5	31.5	54.5	75.5	88.5	95.5	100	100	100	100	100	100	100	100	100
NDNS492	279	16.0332	0.160332	0.320664	0.480996	0.641328	0.80166	0.961992	1.12232	1.28266	1.44299	1.60332	1.76365	1.92398	2.08432	2.24465	2.40498	2.56531	2.72564	2.88598	3.04631	3.20664	3.36697	3.5273	3.68764	3.84797	4.0083		#N/A	#N/A	#N/A	#N/A	7	26.5	56.5	81.5	93.5	100	100	100	100	100	100	100	100	100	100	100	100
NDNS493	106	7.8526	0.078526	0.157052	0.235578	0.314104	0.39263	0.471156	0.549682	0.628208	0.706734	0.78526	0.863786	0.942312	1.02084	1.09936	1.17789	1.25642	1.33494	1.41347	1.49199	1.57052	1.64905	1.72757	1.8061	1.88462	1.96315		#N/A	#N/A	#N/A	#N/A	#N/A	#N/A	#N/A	#N/A	1.5	6	12.5	23	38	52.5	66.5	78.5	86.5	92	96	99	100
NDNS494	52	11.7009	0.117009	0.234018	0.351027	0.468036	0.585045	0.702054	0.819063	0.936072	1.05308	1.17009	1.2871	1.40411	1.52112	1.63813	1.75514	1.87214	1.98915	2.10616	2.22317	2.34018	2.45719	2.5742	2.69121	2.80822	2.92523		#N/A	#N/A	#N/A	#N/A	#N/A	1.5	8.5	22	44	65	82	91.5	97	100	100	100	100	100	100	100	100
NDNS495	268	10.3533	0.103533	0.207066	0.310599	0.414132	0.517665	0.621198	0.724731	0.828264	0.931797	1.03533	1.13886	1.2424	1.34593	1.44946	1.553	1.65653	1.76006	1.86359	1.96713	2.07066	2.17419	2.27773	2.38126	2.48479	2.58833		#N/A	#N/A	#N/A	#N/A	#N/A	#N/A	2.5	9	21.5	40.5	59.5	76.5	87.5	94	98.5	100	100	100	100	100	100
[truncated: 33 more columns]

## Sheet: all young women
volunteer	age	gender	iron (mg/d)	SF (ug/L)	iron (mg/d)
NDNS502	20	Female	10.5735	8	10.5735
NDNS511	20	Female	9.2611	11	9.2611
NDNS531	20	Female	6.0187	15	6.0187
NDNS536	20	Female	10.7231	15	10.7231
NDNS562	20	Female	6.8649	21	6.8649
NDNS706	21	Female	4.4638	59	4.4638
NDNS694	22	Female	11.961	54	11.961
NDNS708	22	Female	9.4337	59	9.4337
NDNS586	23	Female	5.9004	26	5.9004
NDNS617	23	Female	23.4526	32	23.4526
NDNS686	23	Female	7.4095	51	7.4095
NDNS733	23	Female	12.4512	83	12.4512
NDNS751	23	Female	5.6698	118	5.6698
NDNS526	24	Female	4.5182	14	4.5182
NDNS601	24	Female	9.5032	29	9.5032
NDNS716	24	Female	12.4525	65	12.4525
NDNS505	25	Female	5.0207	10	5.0207
NDNS564	25	Female	7.518	21	7.518
NDNS598	25	Female	5.3368	29	5.3368
NDNS659	25	Female	8.9547	42	8.9547
NDNS710	25	Female	5.6305	61	5.6305
NDNS616	26	Female	5.7255	32	5.7255
NDNS664	26	Female	8.996	43	8.996
NDNS753	26	Female	7.4436	119	7.4436
NDNS622	27	Female	7.7388	33	7.7388
NDNS632	27	Female	3.0471	35	3.0471
NDNS583	28	Female	9.5256	25	9.5256
NDNS655	28	Female	8.0408	41	8.0408
NDNS657	28	Female	9.2442	41	9.2442
NDNS701	28	Female	6.8144	57	6.8144
NDNS713	28	Female	8.906	63	8.906
NDNS724	28	Female	5.0738	71	5.0738
NDNS532	29	Female	6.2281	15	6.2281
NDNS538	29	Female	12.0092	16	12.0092
NDNS585	29	Female	15.1575	26	15.1575
NDNS590	29	Female	7.4717	27	7.4717
NDNS596	29	Female	8.7235	28	8.7235
NDNS602	29	Female	7.538	29	7.538
NDNS627	29	Female	8.2271	34	8.2271
NDNS660	29	Female	11.787	42	11.787
NDNS671	29	Female	4.8459	45	4.8459
NDNS760	29	Female	8.0362	215	8.0362
NDNS500	30	Female	7.6827	7	7.6827
NDNS543	30	Female	5.5035	17	5.5035
NDNS544	30	Female	10.1241	18	10.1241
NDNS567	30	Female	9.3881	22	9.3881
NDNS605	30	Female	12.8852	30	12.8852
NDNS609	30	Female	6.3688	31	6.3688
NDNS620	30	Female	15.0977	32	15.0977
NDNS634	30	Female	9.2229	36	9.2229
NDNS638	30	Female	14.5341	37	14.5341
NDNS679	30	Female	10.9329	48	10.9329
NDNS569	31	Female	7.0158	23	7.0158
NDNS570	31	Female	5.5669	23	5.5669
NDNS580	31	Female	13.5076	25	13.5076
NDNS631	31	Female	5.8748	35	5.8748
NDNS661	31	Female	17.0889	42	17.0889
NDNS662	31	Female	6.3786	42	6.3786
NDNS667	31	Female	13.8708	44	13.8708
NDNS681	31	Female	10.0803	50	10.0803
NDNS704	31	Female	10.825	58	10.825
NDNS717	31	Female	9.5467	65	9.5467
NDNS726	31	Female	10.4774	73	10.4774
NDNS732	31	Female	6.6402	80	6.6402
NDNS756	31	Female	3.9613	145	3.9613
NDNS510	32	Female	9.4239	11	9.4239
NDNS512	32	Female	6.0032	11	6.0032
NDNS528	32	Female	7.8719	14	7.8719
NDNS581	32	Female	8.7923	25	8.7923
NDNS641	32	Female	7.7469	38	7.7469
NDNS670	32	Female	13.9767	45	13.9767
NDNS721	32	Female	6.8914	67	6.8914
NDNS728	32	Female	7.3515	75	7.3515
NDNS730	32	Female	16.2634	78	16.2634
NDNS731	32	Female	4.7274	79	4.7274
NDNS507	33	Female	5.694	10	5.694
NDNS549	33	Female	11.1159	18	11.1159
NDNS559	33	Female	9.5621	20	9.5621
NDNS572	33	Female	14.8566	23	14.8566
NDNS621	33	Female	3.0606	32	3.0606
NDNS630	33	Female	9.805	35	9.805
NDNS665	33	Female	12.8332	44	12.8332
NDNS675	33	Female	9.5747	46	9.5747
NDNS682	33	Female	11.1598	50	11.1598
NDNS714	33	Female	6.5267	63	6.5267
NDNS718	33	Female	8.3226	65	8.3226
NDNS744	33	Female	4.0195	95	4.0195
NDNS496	34	Female	7.9259	5	7.9259
NDNS523	34	Female	8.3384	13	8.3384
NDNS529	34	Female	7.1108	14	7.1108
NDNS599	34	Female	10.5503	29	10.5503
NDNS639	34	Female	6.0788	37	6.0788
NDNS647	34	Female	11.2841	39	11.2841
NDNS669	34	Female	5.2402	45	5.2402
NDNS684	34	Female	6.5545	50	6.5545
NDNS727	34	Female	20.1064	73	20.1064
NDNS513	35	Female	10.8442	12	10.8442
NDNS534	35	Female	12.6154	15	12.6154
NDNS548	35	Female	6.6199	18	6.6199
NDNS577	35	Female	7.1293	24	7.1293
NDNS589	35	Female	4.5311	27	4.5311
NDNS600	35	Female	9.3405	29	9.3405
NDNS623	35	Female	10.3483	33	10.3483
NDNS629	35	Female	10.0583	35	10.0583
NDNS663	35	Female	7.1532	43	7.1532
NDNS666	35	Female	10.2088	44	10.2088
NDNS673	35	Female	13.0101	45	13.0101
NDNS689	35	Female	9.2136	52	9.2136
NDNS700	35	Female	5.4599	57	5.4599
NDNS712	35	Female	10.8751	63	10.8751
NDNS715	35	Female	7.3166	64	7.3166
NDNS740	35	Female	10.9393	88	10.9393
NDNS506	36	Female	5.6323	10	5.6323
NDNS547	36	Female	11.2309	18	11.2309
NDNS557	36	Female	15.1021	19	15.1021
NDNS568	36	Female	5.952	23	5.952
NDNS578	36	Female	10.214	25	10.214
NDNS610	36	Female	14.5331	31	14.5331
NDNS618	36	Female	13.5366	32	13.5366
NDNS683	36	Female	8.8319	50	8.8319
NDNS722	36	Female	5.7455	69	5.7455
NDNS735	36	Female	3.8062	83	3.8062
NDNS748	36	Female	15.1831	109	15.1831
NDNS755	36	Female	2.5443	134	2.5443
NDNS761	36	Female	18.1342	226	18.1342
NDNS509	37	Female	5.716	11	5.716
NDNS519	37	Female	2.7496	13	2.7496
NDNS553	37	Female	9.9404	19	9.9404
NDNS607	37	Female	12.3628	30	12.3628
NDNS628	37	Female	8.6583	34	8.6583
NDNS643	37	Female	11.9871	38	11.9871
NDNS644	37	Female	3.5247	38	3.5247
NDNS645	37	Female	7.4019	38	7.4019
NDNS654	37	Female	8.6014	40	8.6014
NDNS685	37	Female	4.4197	51	4.4197
NDNS693	37	Female	15.1634	53	15.1634
NDNS741	37	Female	8.2298	89	8.2298
NDNS754	37	Female	12.3371	132	12.3371
NDNS497	38	Female	14.7324	5	14.7324
NDNS554	38	Female	6.4675	19	6.4675
NDNS563	38	Female	2.5396	21	2.5396
NDNS594	38	Female	10.6178	28	10.6178
NDNS613	38	Female	17.3003	31	17.3003
NDNS637	38	Female	9.2565	37	9.2565
NDNS640	38	Female	10.5054	38	10.5054
NDNS642	38	Female	14.2365	38	14.2365
NDNS651	38	Female	11.8087	40	11.8087
NDNS652	38	Female	8.1058	40	8.1058
NDNS656	38	Female	12.3063	41	12.3063
NDNS723	38	Female	10.1401	69	10.1401
NDNS729	38	Female	8.7361	76	8.7361
NDNS757	38	Female	11.1714	145	11.1714
NDNS759	38	Female	6.2709	150	6.2709
NDNS499	39	Female	11.2965	6	11.2965
NDNS518	39	Female	7.125	12	7.125
NDNS525	39	Female	1.6355	14	1.6355
NDNS530	39	Female	14.9882	14	14.9882
NDNS555	39	Female	9.5065	19	9.5065
NDNS556	39	Female	9.1282	19	9.1282
NDNS571	39	Female	6.3079	23	6.3079
NDNS574	39	Female	10.0002	24	10.0002
NDNS597	39	Female	9.5955	29	9.5955
NDNS626	39	Female	19.6839	34	19.6839
NDNS649	39	Female	11.0421	40	11.0421
NDNS680	39	Female	20.3201	48	20.3201
NDNS687	39	Female	12.3788	51	12.3788
NDNS698	39	Female	15.9272	55	15.9272
NDNS702	39	Female	9.3952	57	9.3952
NDNS705	39	Female	5.1556	58	5.1556
NDNS707	39	Female	7.2476	59	7.2476
NDNS739	39	Female	11.1496	87	11.1496
NDNS749	39	Female	8.3768	112	8.3768
NDNS545	40	Female	10.9803	18	10.9803
NDNS576	40	Female	11.0667	24	11.0667
NDNS579	40	Female	10.6853	25	10.6853
NDNS593	40	Female	10.5922	27	10.5922
NDNS633	40	Female	7.2356	35	7.2356
NDNS677	40	Female	10.0541	47	10.0541
NDNS695	40	Female	10.7894	54	10.7894
NDNS501	41	Female	13.0281	8	13.0281
NDNS542	41	Female	11.4701	17	11.4701
NDNS584	41	Female	6.887	25	6.887
NDNS619	41	Female	13.8541	32	13.8541
NDNS648	41	Female	11.924	39	11.924
NDNS696	41	Female	13.7131	55	13.7131
NDNS720	41	Female	11.5294	66	11.5294
NDNS508	42	Female	15.4419	11	15.4419
NDNS515	42	Female	11.8802	12	11.8802
NDNS517	42	Female	9.2055	12	9.2055
NDNS539	42	Female	10.0308	16	10.0308
NDNS575	42	Female	12.9349	24	12.9349
NDNS592	42	Female	8.4318	27	8.4318
NDNS603	42	Female	8.225	29	8.225
NDNS611	42	Female	7.096	31	7.096
NDNS636	42	Female	10.7259	36	10.7259
NDNS672	42	Female	17.43	45	17.43
NDNS709	42	Female	13.4103	60	13.4103
NDNS742	42	Female	13.2353	92	13.2353
NDNS521	43	Female	10.0091	13	10.0091
NDNS535	43	Female	12.4501	15	12.4501
NDNS541	43	Female	7.9685	16	7.9685
NDNS546	43	Female	10.9601	18	10.9601
NDNS550	43	Female	8.7754	18	8.7754
NDNS582	43	Female	14.7171	25	14.7171
NDNS588	43	Female	12.3376	27	12.3376
NDNS646	43	Female	5.835	39	5.835
NDNS503	44	Female	9.7244	9	9.7244
NDNS516	44	Female	20.3406	12	20.3406
NDNS552	44	Female	16.6121	18	16.6121
NDNS558	44	Female	12.7968	20	12.7968
NDNS560	44	Female	8.253	21	8.253
NDNS608	44	Female	14.4487	31	14.4487
NDNS653	44	Female	7.832	40	7.832
NDNS678	44	Female	9.9724	48	9.9724
NDNS719	44	Female	6.9517	66	6.9517
NDNS514	45	Female	7.6109	12	7.6109
NDNS524	45	Female	14.8527	13	14.8527
NDNS527	45	Female	11.4154	14	11.4154
NDNS533	45	Female	6.6104	15	6.6104
NDNS551	45	Female	7.9164	18	7.9164
NDNS566	45	Female	7.4218	22	7.4218
NDNS573	45	Female	3.7004	23	3.7004
NDNS604	45	Female	8.1755	29	8.1755
NDNS635	45	Female	12.5647	36	12.5647
NDNS699	45	Female	8.7223	56	8.7223
NDNS745	45	Female	11.716	98	11.716
NDNS746	45	Female	7.4411	101	7.4411
NDNS522	46	Female	9.0494	13	9.0494
NDNS561	46	Female	11.0895	21	11.0895
NDNS587	46	Female	10.7868	26	10.7868
NDNS591	46	Female	7.5836	27	7.5836
NDNS624	46	Female	13.581	33	13.581
NDNS658	46	Female	8.2786	42	8.2786
NDNS690	46	Female	14.9273	52	14.9273
NDNS711	46	Female	15.5591	62	15.5591
NDNS725	46	Female	10.1394	73	10.1394
NDNS520	47	Female	11.9526	13	11.9526
NDNS615	47	Female	7.3204	31	7.3204
NDNS625	47	Female	12.8633	34	12.8633
NDNS668	47	Female	14.9084	44	14.9084
NDNS688	47	Female	11.3684	52	11.3684
NDNS738	47	Female	6.129	85	6.129
NDNS743	47	Female	17.6957	93	17.6957
NDNS565	48	Female	5.8703	22	5.8703
NDNS595	48	Female	9.4955	28	9.4955
NDNS606	48	Female	15.4424	30	15.4424
NDNS612	48	Female	17.0328	31	17.0328
NDNS674	48	Female	9.4282	46	9.4282
NDNS697	48	Female	29.0939	55	29.0939
NDNS734	48	Female	6.738	83	6.738
NDNS758	48	Female	7.947	147	7.947
NDNS752	49	Female	10.8972	118	10.8972
NDNS537	50	Female	7.5582	15	7.5582
NDNS692	50	Female	4.7353	53	4.7353
NDNS737	50	Female	13.3991	84	13.3991
NDNS676	51	Female	8.9586	47	8.9586
NDNS747	51	Female	7.0597	106	7.0597
NDNS504	52	Female	15.8382	9	15.8382
NDNS762	52	Female	11.8508	256	11.8508
NDNS540	53	Female	14.3179	16	14.3179
NDNS614	53	Female	7.4205	31	7.4205
NDNS498	54	Female	6.1419	5	6.1419
NDNS736	57	Female	17.4624	83	17.4624
NDNS703	58	Female	1.9272	57	1.9272
NDNS750	58	Female	10.5688	116	10.5688
NDNS650	60	Female	3.9388	40	3.9388
NDNS691	62	Female	9.5261	53	9.5261
NDNS785	19	Female	5.3001	59	5.3001
NDNS805	19	Female	15.4712	30	15.4712
NDNS872	19	Female	12.5976	25	12.5976
NDNS769	20	Female	9.6196	41	9.6196
NDNS796	20	Female	9.9023	19	9.9023
NDNS803	20	Female	7.4359	43	7.4359
NDNS835	20	Female	6.3313	23	6.3313
NDNS836	20	Female	8.1356	43	8.1356
NDNS860	20	Female	9.9589	42	9.9589
NDNS770	21	Female	6.3285	86	6.3285
NDNS816	21	Female	5.7794	35	5.7794
NDNS819	21	Female	4.3817	16	4.3817
NDNS844	21	Female	8.4517	21	8.4517
NDNS864	21	Female	7.4937	84	7.4937
NDNS784	22	Female	7.4567	8	7.4567
NDNS793	22	Female	7.362	29	7.362
NDNS845	23	Female	7.7608	32	7.7608
NDNS765	24	Female	9.0779	103	9.0779
NDNS794	24	Female	17.9642	65	17.9642
NDNS799	24	Female	9.2235	76	9.2235
NDNS851	24	Female	12.08	38	12.08
NDNS830	25	Female	10.5877	90	10.5877
NDNS868	25	Female	7.7543	21	7.7543
NDNS871	25	Female	13.2169	19	13.2169
NDNS766	26	Female	6.4255	48	6.4255
NDNS775	26	Female	9.4942	17	9.4942
NDNS800	26	Female	5.4122	17	5.4122
NDNS828	26	Female	6.2746	33	6.2746
NDNS832	26	Female	9.1715	51	9.1715
NDNS843	26	Female	10.5298	54	10.5298
NDNS857	26	Female	6.7077	35	6.7077
NDNS842	27	Female	9.4096	50	9.4096
NDNS859	27	Female	9.8126	39	9.8126
NDNS866	27	Female	9.5626	17	9.5626
NDNS870	27	Female	8.1127	33	8.1127
NDNS773	29	Female	10.4717	61	10.4717
NDNS782	29	Female	11.245	107	11.245
NDNS798	29	Female	5.2958	25	5.2958
NDNS801	29	Female	9.0022	26	9.0022
NDNS804	29	Female	19.5593	29	19.5593
NDNS814	29	Female	11.1532	44	11.1532
NDNS839	29	Female	7.8947	26	7.8947
NDNS767	30	Female	18.4591	62	18.4591
NDNS818	30	Female	9.6952	94	9.6952
NDNS869	30	Female	10.9877	23	10.9877
NDNS779	31	Female	5.8776	44	5.8776
NDNS780	31	Female	5.0734	112	5.0734
NDNS787	31	Female	6.5442	16	6.5442
NDNS831	31	Female	11.0775	58	11.0775
NDNS853	31	Female	5.9009	149	5.9009
NDNS861	31	Female	12.8935	11	12.8935
NDNS790	32	Female	10.0152	47	10.0152
NDNS792	32	Female	8.8613	57	8.8613
NDNS820	32	Female	11.7097	18	11.7097
NDNS825	32	Female	12.0166	78	12.0166
NDNS873	32	Female	7.4954	38	7.4954
NDNS764	33	Female	10.9391	25	10.9391
NDNS791	33	Female	9.3661	27	9.3661
NDNS817	33	Female	16.5083	39	16.5083
NDNS822	33	Female	7.95	72	7.95
NDNS834	33	Female	8.9919	20	8.9919
NDNS848	33	Female	3.5804	40	3.5804
NDNS852	33	Female	10.5684	11	10.5684
NDNS854	33	Female	22.1084	43	22.1084
NDNS772	34	Female	3.5212	26	3.5212
NDNS783	34	Female	13.5819	5	13.5819
NDNS789	34	Female	5.7718	31	5.7718
NDNS808	34	Female	8.2834	67	8.2834
NDNS812	34	Female	9.5274	108	9.5274
NDNS837	34	Female	9.8836	32	9.8836
NDNS858	34	Female	7.7064	22	7.7064
NDNS867	34	Female	11.1929	23	11.1929
NDNS774	35	Female	12.3243	36	12.3243
NDNS781	35	Female	17.2603	266	17.2603
NDNS797	35	Female	10.1746	35	10.1746
NDNS846	35	Female	6.8624	121	6.8624
NDNS795	36	Female	11.0315	43	11.0315
NDNS802	36	Female	4.7641	22	4.7641
NDNS821	36	Female	8.4348	34	8.4348
NDNS841	36	Female	13.8785	39	13.8785
NDNS863	36	Female	7.6741	55	7.6741
NDNS811	37	Female	13.2028	66	13.2028
NDNS813	37	Female	9.5441	45	9.5441
NDNS840	37	Female	5.6467	18	5.6467
NDNS849	37	Female	15.7745	44	15.7745
NDNS856	37	Female	5.2229	17	5.2229
NDNS786	38	Female	9.2939	116	9.2939
NDNS827	38	Female	8.0429	31	8.0429
NDNS850	38	Female	11.9706	25	11.9706
NDNS862	38	Female	7.9949	95	7.9949
NDNS768	39	Female	18.913	16	18.913
NDNS833	39	Female	4.0751	19	4.0751
NDNS847	39	Female	11.5407	60	11.5407
NDNS771	40	Female	7.2152	37	7.2152
NDNS806	40	Female	12.8036	17	12.8036
NDNS815	40	Female	7.4308	151	7.4308
NDNS763	41	Female	9.3092	25	9.3092
NDNS826	41	Female	7.8583	105	7.8583
NDNS777	42	Female	10.5481	63	10.5481
NDNS807	42	Female	4.3174	39	4.3174
NDNS778	43	Female	10.9973	72	10.9973
NDNS855	43	Female	11.0506	37	11.0506
NDNS865	43	Female	11.6236	63	11.6236
NDNS838	44	Female	13.9261	49	13.9261
NDNS776	45	Female	12.0945	17	12.0945
NDNS788	45	Female	14.4029	18	14.4029
NDNS810	45	Female	11.7576	65	11.7576
NDNS809	47	Female	11.7053	44	11.7053
NDNS823	47	Female	8.8454	330	8.8454
NDNS829	47	Female	7.1018	46	7.1018
NDNS824	49	Female	9.7518	6	9.7518

## Sheet: analysisV
			Assumed absorption (%)																																									Centile of requirement
Volunteer	Serum Ferritin (ug/L)	Habitual mean daily Fe intake(mg)	1	2	3	4	5	6	7	8	9	10	11	12	13	14	15	16	17	18	19	20	21	22	23	24	25	26	27	28	29	30	31	32	33	34	35	36	37	38	39	40		1	2	3	4	5	6
NDNS502	8	10.5735	0.105735	0.21147	0.317205	0.42294	0.528675	0.63441	0.740145	0.84588	0.951615	1.05735	1.16308	1.26882	1.37455	1.48029	1.58603	1.69176	1.79749	1.90323	2.00896	2.1147	2.22044	2.32617	2.4319	2.53764	2.64337	2.74911	2.85484	2.96058	3.06631	3.17205	3.27778	3.38352	3.48925	3.59499	3.70072	3.80646	3.91219	4.01793	4.12366	4.2294		#N/A	#N/A	#N/A	#N/A	#N/A	#N/A
NDNS511	11	9.2611	0.092611	0.185222	0.277833	0.370444	0.463055	0.555666	0.648277	0.740888	0.833499	0.92611	1.01872	1.11133	1.20394	1.29655	1.38917	1.48178	1.57439	1.667	1.75961	1.85222	1.94483	2.03744	2.13005	2.22266	2.31528	2.40789	2.5005	2.59311	2.68572	2.77833	2.87094	2.96355	3.05616	3.14877	3.24139	3.334	3.42661	3.51922	3.61183	3.70444		#N/A	#N/A	#N/A	#N/A	#N/A	#N/A
NDNS531	15	6.0187	0.060187	0.120374	0.180561	0.240748	0.300935	0.361122	0.421309	0.481496	0.541683	0.60187	0.662057	0.722244	0.782431	0.842618	0.902805	0.962992	1.02318	1.08337	1.14355	1.20374	1.26393	1.32411	1.3843	1.44449	1.50467	1.56486	1.62505	1.68524	1.74542	1.80561	1.8658	1.92598	1.98617	2.04636	2.10654	2.16673	2.22692	2.28711	2.34729	2.40748		#N/A	#N/A	#N/A	#N/A	#N/A	#N/A
NDNS536	15	10.7231	0.107231	0.214462	0.321693	0.428924	0.536155	0.643386	0.750617	0.857848	0.965079	1.07231	1.17954	1.28677	1.394	1.50123	1.60847	1.7157	1.82293	1.93016	2.03739	2.14462	2.25185	2.35908	2.46631	2.57354	2.68077	2.78801	2.89524	3.00247	3.1097	3.21693	3.32416	3.43139	3.53862	3.64585	3.75309	3.86032	3.96755	4.07478	4.18201	4.28924		#N/A	#N/A	#N/A	#N/A	#N/A	0
NDNS562	21	6.8649	0.068649	0.137298	0.205947	0.274596	0.343245	0.411894	0.480543	0.549192	0.617841	0.68649	0.755139	0.823788	0.892437	0.961086	1.02973	1.09838	1.16703	1.23568	1.30433	1.37298	1.44163	1.51028	1.57893	1.64758	1.71623	1.78487	1.85352	1.92217	1.99082	2.05947	2.12812	2.19677	2.26542	2.33407	2.40271	2.47136	2.54001	2.60866	2.67731	2.74596		#N/A	#N/A	#N/A	#N/A	#N/A	#N/A
NDNS706	59	4.4638	0.044638	0.089276	0.133914	0.178552	0.22319	0.267828	0.312466	0.357104	0.401742	0.44638	0.491018	0.535656	0.580294	0.624932	0.66957	0.714208	0.758846	0.803484	0.848122	0.89276	0.937398	0.982036	1.02667	1.07131	1.11595	1.16059	1.20523	1.24986	1.2945	1.33914	1.38378	1.42842	1.47305	1.51769	1.56233	1.60697	1.65161	1.69624	1.74088	1.78552		#N/A	#N/A	#N/A	#N/A	#N/A	#N/A
NDNS694	54	11.961	0.11961	0.23922	0.35883	0.47844	0.59805	0.71766	0.83727	0.95688	1.07649	1.1961	1.31571	1.43532	1.55493	1.67454	1.79415	1.91376	2.03337	2.15298	2.27259	2.3922	2.51181	2.63142	2.75103	2.87064	2.99025	3.10986	3.22947	3.34908	3.46869	3.5883	3.70791	3.82752	3.94713	4.06674	4.18635	4.30596	4.42557	4.54518	4.66479	4.7844		#N/A	#N/A	#N/A	#N/A	#N/A	1.5
NDNS708	59	9.4337	0.094337	0.188674	0.283011	0.377348	0.471685	0.566022	0.660359	0.754696	0.849033	0.94337	1.03771	1.13204	1.22638	1.32072	1.41506	1.50939	1.60373	1.69807	1.7924	1.88674	1.98108	2.07541	2.16975	2.26409	2.35842	2.45276	2.5471	2.64144	2.73577	2.83011	2.92445	3.01878	3.11312	3.20746	3.3018	3.39613	3.49047	3.58481	3.67914	3.77348		#N/A	#N/A	#N/A	#N/A	#N/A	#N/A
NDNS586	26	5.9004	0.059004	0.118008	0.177012	0.236016	0.29502	0.354024	0.413028	0.472032	0.531036	0.59004	0.649044	0.708048	0.767052	0.826056	0.88506	0.944064	1.00307	1.06207	1.12108	1.18008	1.23908	1.29809	1.35709	1.4161	1.4751	1.5341	1.59311	1.65211	1.71112	1.77012	1.82912	1.88813	1.94713	2.00614	2.06514	2.12414	2.18315	2.24215	2.30116	2.36016		#N/A	#N/A	#N/A	#N/A	#N/A	#N/A
NDNS617	32	23.4526	0.234526	0.469052	0.703578	0.938104	1.17263	1.40716	1.64168	1.87621	2.11073	2.34526	2.57979	2.81431	3.04884	3.28336	3.51789	3.75242	3.98694	4.22147	4.45599	4.69052	4.92505	5.15957	5.3941	5.62862	5.86315	6.09768	6.3322	6.56673	6.80125	7.03578	7.27031	7.50483	7.73936	7.97388	8.20841	8.44294	8.67746	8.91199	9.14651	9.38104		#N/A	#N/A	1	10.5	29	51.5
NDNS686	51	7.4095	0.074095	0.14819	0.222285	0.29638	0.370475	0.44457	0.518665	0.59276	0.666855	0.74095	0.815045	0.88914	0.963235	1.03733	1.11143	1.18552	1.25961	1.33371	1.40781	1.4819	1.556	1.63009	1.70419	1.77828	1.85238	1.92647	2.00056	2.07466	2.14875	2.22285	2.29695	2.37104	2.44514	2.51923	2.59333	2.66742	2.74152	2.81561	2.88971	2.9638		#N/A	#N/A	#N/A	#N/A	#N/A	#N/A
NDNS733	83	12.4512	0.124512	0.249024	0.373536	0.498048	0.62256	0.747072	0.871584	0.996096	1.12061	1.24512	1.36963	1.49414	1.61866	1.74317	1.86768	1.99219	2.1167	2.24122	2.36573	2.49024	2.61475	2.73926	2.86378	2.98829	3.1128	3.23731	3.36182	3.48634	3.61085	3.73536	3.85987	3.98438	4.1089	4.23341	4.35792	4.48243	4.60694	4.73146	4.85597	4.98048		#N/A	#N/A	#N/A	#N/A	#N/A	2
NDNS751	118	5.6698	0.056698	0.113396	0.170094	0.226792	0.28349	0.340188	0.396886	0.453584	0.510282	0.56698	0.623678	0.680376	0.737074	0.793772	0.85047	0.907168	0.963866	1.02056	1.07726	1.13396	1.19066	1.24736	1.30405	1.36075	1.41745	1.47415	1.53085	1.58754	1.64424	1.70094	1.75764	1.81434	1.87103	1.92773	1.98443	2.04113	2.09783	2.15452	2.21122	2.26792		#N/A	#N/A	#N/A	#N/A	#N/A	#N/A
NDNS526	14	4.5182	0.045182	0.090364	0.135546	0.180728	0.22591	0.271092	0.316274	0.361456	0.406638	0.45182	0.497002	0.542184	0.587366	0.632548	0.67773	0.722912	0.768094	0.813276	0.858458	0.90364	0.948822	0.994004	1.03919	1.08437	1.12955	1.17473	1.21991	1.2651	1.31028	1.35546	1.40064	1.44582	1.49101	1.53619	1.58137	1.62655	1.67173	1.71692	1.7621	1.80728		#N/A	#N/A	#N/A	#N/A	#N/A	#N/A
NDNS601	29	9.5032	0.095032	0.190064	0.285096	0.380128	0.47516	0.570192	0.665224	0.760256	0.855288	0.95032	1.04535	1.14038	1.23542	1.33045	1.42548	1.52051	1.61554	1.71058	1.80561	1.90064	1.99567	2.0907	2.18574	2.28077	2.3758	2.47083	2.56586	2.6609	2.75593	2.85096	2.94599	3.04102	3.13606	3.23109	3.32612	3.42115	3.51618	3.61122	3.70625	3.80128		#N/A	#N/A	#N/A	#N/A	#N/A	#N/A
NDNS716	65	12.4525	0.124525	0.24905	0.373575	0.4981	0.622625	0.74715	0.871675	0.9962	1.12072	1.24525	1.36978	1.4943	1.61882	1.74335	1.86788	1.9924	2.11693	2.24145	2.36598	2.4905	2.61503	2.73955	2.86408	2.9886	3.11313	3.23765	3.36218	3.4867	3.61123	3.73575	3.86028	3.9848	4.10933	4.23385	4.35838	4.4829	4.60743	4.73195	4.85648	4.981		#N/A	#N/A	#N/A	#N/A	#N/A	2
NDNS505	10	5.0207	0.050207	0.100414	0.150621	0.200828	0.251035	0.301242	0.351449	0.401656	0.451863	0.50207	0.552277	0.602484	0.652691	0.702898	0.753105	0.803312	0.853519	0.903726	0.953933	1.00414	1.05435	1.10455	1.15476	1.20497	1.25517	1.30538	1.35559	1.4058	1.456	1.50621	1.55642	1.60662	1.65683	1.70704	1.75724	1.80745	1.85766	1.90787	1.95807	2.00828		#N/A	#N/A	#N/A	#N/A	#N/A	#N/A
NDNS564	21	7.518	0.07518	0.15036	0.22554	0.30072	0.3759	0.45108	0.52626	0.60144	0.67662	0.7518	0.82698	0.90216	0.97734	1.05252	1.1277	1.20288	1.27806	1.35324	1.42842	1.5036	1.57878	1.65396	1.72914	1.80432	1.8795	1.95468	2.02986	2.10504	2.18022	2.2554	2.33058	2.40576	2.48094	2.55612	2.6313	2.70648	2.78166	2.85684	2.93202	3.0072		#N/A	#N/A	#N/A	#N/A	#N/A	#N/A
NDNS598	29	5.3368	0.053368	0.106736	0.160104	0.213472	0.26684	0.320208	0.373576	0.426944	0.480312	0.53368	0.587048	0.640416	0.693784	0.747152	0.80052	0.853888	0.907256	0.960624	1.01399	1.06736	1.12073	1.1741	1.22746	1.28083	1.3342	1.38757	1.44094	1.4943	1.54767	1.60104	1.65441	1.70778	1.76114	1.81451	1.86788	1.92125	1.97462	2.02798	2.08135	2.13472		#N/A	#N/A	#N/A	#N/A	#N/A	#N/A
NDNS659	42	8.9547	0.089547	0.179094	0.268641	0.358188	0.447735	0.537282	0.626829	0.716376	0.805923	0.89547	0.985017	1.07456	1.16411	1.25366	1.34321	1.43275	1.5223	1.61185	1.70139	1.79094	1.88049	1.97003	2.05958	2.14913	2.23868	2.32822	2.41777	2.50732	2.59686	2.68641	2.77596	2.8655	2.95505	3.0446	3.13415	3.22369	3.31324	3.40279	3.49233	3.58188		#N/A	#N/A	#N/A	#N/A	#N/A	#N/A
NDNS710	61	5.6305	0.056305	0.11261	0.168915	0.22522	0.281525	0.33783	0.394135	0.45044	0.506745	0.56305	0.619355	0.67566	0.731965	0.78827	0.844575	0.90088	0.957185	1.01349	1.06979	1.1261	1.1824	1.23871	1.29502	1.35132	1.40762	1.46393	1.52023	1.57654	1.63284	1.68915	1.74545	1.80176	1.85807	1.91437	1.97067	2.02698	2.08329	2.13959	2.19589	2.2522		#N/A	#N/A	#N/A	#N/A	#N/A	#N/A
NDNS616	32	5.7255	0.057255	0.11451	0.171765	0.22902	0.286275	0.34353	0.400785	0.45804	0.515295	0.57255	0.629805	0.68706	0.744315	0.80157	0.858825	0.91608	0.973335	1.03059	1.08785	1.1451	1.20236	1.25961	1.31686	1.37412	1.43138	1.48863	1.54589	1.60314	1.6604	1.71765	1.7749	1.83216	1.88942	1.94667	2.00393	2.06118	2.11843	2.17569	2.23294	2.2902		#N/A	#N/A	#N/A	#N/A	#N/A	#N/A
NDNS664	43	8.996	0.08996	0.17992	0.26988	0.35984	0.4498	0.53976	0.62972	0.71968	0.80964	0.8996	0.98956	1.07952	1.16948	1.25944	1.3494	1.43936	1.52932	1.61928	1.70924	1.7992	1.88916	1.97912	2.06908	2.15904	2.249	2.33896	2.42892	2.51888	2.60884	2.6988	2.78876	2.87872	2.96868	3.05864	3.1486	3.23856	3.32852	3.41848	3.50844	3.5984		#N/A	#N/A	#N/A	#N/A	#N/A	#N/A
NDNS753	119	7.4436	0.074436	0.148872	0.223308	0.297744	0.37218	0.446616	0.521052	0.595488	0.669924	0.74436	0.818796	0.893232	0.967668	1.0421	1.11654	1.19098	1.26541	1.33985	1.41428	1.48872	1.56316	1.63759	1.71203	1.78646	1.8609	1.93534	2.00977	2.08421	2.15864	2.23308	2.30752	2.38195	2.45639	2.53082	2.60526	2.6797	2.75413	2.82857	2.903	2.97744		#N/A	#N/A	#N/A	#N/A	#N/A	#N/A
NDNS622	33	7.7388	0.077388	0.154776	0.232164	0.309552	0.38694	0.464328	0.541716	0.619104	0.696492	0.77388	0.851268	0.928656	1.00604	1.08343	1.16082	1.23821	1.3156	1.39298	1.47037	1.54776	1.62515	1.70254	1.77992	1.85731	1.9347	2.01209	2.08948	2.16686	2.24425	2.32164	2.39903	2.47642	2.5538	2.63119	2.70858	2.78597	2.86336	2.94074	3.01813	3.09552		#N/A	#N/A	#N/A	#N/A	#N/A	#N/A
NDNS632	35	3.0471	0.030471	0.060942	0.091413	0.121884	0.152355	0.182826	0.213297	0.243768	0.274239	0.30471	0.335181	0.365652	0.396123	0.426594	0.457065	0.487536	0.518007	0.548478	0.578949	0.60942	0.639891	0.670362	0.700833	0.731304	0.761775	0.792246	0.822717	0.853188	0.883659	0.91413	0.944601	0.975072	1.00554	1.03601	1.06648	1.09696	1.12743	1.1579	1.18837	1.21884		#N/A	#N/A	#N/A	#N/A	#N/A	#N/A
NDNS583	25	9.5256	0.095256	0.190512	0.285768	0.381024	0.47628	0.571536	0.666792	0.762048	0.857304	0.95256	1.04782	1.14307	1.23833	1.33358	1.42884	1.5241	1.61935	1.71461	1.80986	1.90512	2.00038	2.09563	2.19089	2.28614	2.3814	2.47666	2.57191	2.66717	2.76242	2.85768	2.95294	3.04819	3.14345	3.2387	3.33396	3.42922	3.52447	3.61973	3.71498	3.81024		#N/A	#N/A	#N/A	#N/A	#N/A	#N/A
NDNS655	41	8.0408	0.080408	0.160816	0.241224	0.321632	0.40204	0.482448	0.562856	0.643264	0.723672	0.80408	0.884488	0.964896	1.0453	1.12571	1.20612	1.28653	1.36694	1.44734	1.52775	1.60816	1.68857	1.76898	1.84938	1.92979	2.0102	2.09061	2.17102	2.25142	2.33183	2.41224	2.49265	2.57306	2.65346	2.73387	2.81428	2.89469	2.9751	3.0555	3.13591	3.21632		#N/A	#N/A	#N/A	#N/A	#N/A	#N/A
NDNS657	41	9.2442	0.092442	0.184884	0.277326	0.369768	0.46221	0.554652	0.647094	0.739536	0.831978	0.92442	1.01686	1.1093	1.20175	1.29419	1.38663	1.47907	1.57151	1.66396	1.7564	1.84884	1.94128	2.03372	2.12617	2.21861	2.31105	2.40349	2.49593	2.58838	2.68082	2.77326	2.8657	2.95814	3.05059	3.14303	3.23547	3.32791	3.42035	3.5128	3.60524	3.69768		#N/A	#N/A	#N/A	#N/A	#N/A	#N/A
NDNS701	57	6.8144	0.068144	0.136288	0.204432	0.272576	0.34072	0.408864	0.477008	0.545152	0.613296	0.68144	0.749584	0.817728	0.885872	0.954016	1.02216	1.0903	1.15845	1.22659	1.29474	1.36288	1.43102	1.49917	1.56731	1.63546	1.7036	1.77174	1.83989	1.90803	1.97618	2.04432	2.11246	2.18061	2.24875	2.3169	2.38504	2.45318	2.52133	2.58947	2.65762	2.72576		#N/A	#N/A	#N/A	#N/A	#N/A	#N/A
NDNS713	63	8.906	0.08906	0.17812	0.26718	0.35624	0.4453	0.53436	0.62342	0.71248	0.80154	0.8906	0.97966	1.06872	1.15778	1.24684	1.3359	1.42496	1.51402	1.60308	1.69214	1.7812	1.87026	1.95932	2.04838	2.13744	2.2265	2.31556	2.40462	2.49368	2.58274	2.6718	2.76086	2.84992	2.93898	3.02804	3.1171	3.20616	3.29522	3.38428	3.47334	3.5624		#N/A	#N/A	#N/A	#N/A	#N/A	#N/A
NDNS724	71	5.0738	0.050738	0.101476	0.152214	0.202952	0.25369	0.304428	0.355166	0.405904	0.456642	0.50738	0.558118	0.608856	0.659594	0.710332	0.76107	0.811808	0.862546	0.913284	0.964022	1.01476	1.0655	1.11624	1.16697	1.21771	1.26845	1.31919	1.36993	1.42066	1.4714	1.52214	1.57288	1.62362	1.67435	1.72509	1.77583	1.82657	1.87731	1.92804	1.97878	2.02952		#N/A	#N/A	#N/A	#N/A	#N/A	#N/A
NDNS532	15	6.2281	0.062281	0.124562	0.186843	0.249124	0.311405	0.373686	0.435967	0.498248	0.560529	0.62281	0.685091	0.747372	0.809653	0.871934	0.934215	0.996496	1.05878	1.12106	1.18334	1.24562	1.3079	1.37018	1.43246	1.49474	1.55703	1.61931	1.68159	1.74387	1.80615	1.86843	1.93071	1.99299	2.05527	2.11755	2.17984	2.24212	2.3044	2.36668	2.42896	2.49124		#N/A	#N/A	#N/A	#N/A	#N/A	#N/A
NDNS538	16	12.0092	0.120092	0.240184	0.360276	0.480368	0.60046	0.720552	0.840644	0.960736	1.08083	1.20092	1.32101	1.4411	1.5612	1.68129	1.80138	1.92147	2.04156	2.16166	2.28175	2.40184	2.52193	2.64202	2.76212	2.88221	3.0023	3.12239	3.24248	3.36258	3.48267	3.60276	3.72285	3.84294	3.96304	4.08313	4.20322	4.32331	4.4434	4.5635	4.68359	4.80368		#N/A	#N/A	#N/A	#N/A	#N/A	1.5
NDNS585	26	15.1575	0.151575	0.30315	0.454725	0.6063	0.757875	0.90945	1.06103	1.2126	1.36418	1.51575	1.66733	1.8189	1.97048	2.12205	2.27363	2.4252	2.57678	2.72835	2.87993	3.0315	3.18308	3.33465	3.48623	3.6378	3.78938	3.94095	4.09253	4.2441	4.39567	4.54725	4.69883	4.8504	5.00198	5.15355	5.30513	5.4567	5.60827	5.75985	5.91143	6.063		#N/A	#N/A	#N/A	#N/A	2.5	8.5
NDNS590	27	7.4717	0.074717	0.149434	0.224151	0.298868	0.373585	0.448302	0.523019	0.597736	0.672453	0.74717	0.821887	0.896604	0.971321	1.04604	1.12075	1.19547	1.27019	1.34491	1.41962	1.49434	1.56906	1.64377	1.71849	1.79321	1.86793	1.94264	2.01736	2.09208	2.16679	2.24151	2.31623	2.39094	2.46566	2.54038	2.6151	2.68981	2.76453	2.83925	2.91396	2.98868		#N/A	#N/A	#N/A	#N/A	#N/A	#N/A
NDNS596	28	8.7235	0.087235	0.17447	0.261705	0.34894	0.436175	0.52341	0.610645	0.69788	0.785115	0.87235	0.959585	1.04682	1.13405	1.22129	1.30852	1.39576	1.48299	1.57023	1.65746	1.7447	1.83194	1.91917	2.0064	2.09364	2.18087	2.26811	2.35534	2.44258	2.52981	2.61705	2.70429	2.79152	2.87875	2.96599	3.05322	3.14046	3.22769	3.31493	3.40217	3.4894		#N/A	#N/A	#N/A	#N/A	#N/A	#N/A
NDNS602	29	7.538	0.07538	0.15076	0.22614	0.30152	0.3769	0.45228	0.52766	0.60304	0.67842	0.7538	0.82918	0.90456	0.97994	1.05532	1.1307	1.20608	1.28146	1.35684	1.43222	1.5076	1.58298	1.65836	1.73374	1.80912	1.8845	1.95988	2.03526	2.11064	2.18602	2.2614	2.33678	2.41216	2.48754	2.56292	2.6383	2.71368	2.78906	2.86444	2.93982	3.0152		#N/A	#N/A	#N/A	#N/A	#N/A	#N/A
NDNS627	34	8.2271	0.082271	0.164542	0.246813	0.329084	0.411355	0.493626	0.575897	0.658168	0.740439	0.82271	0.904981	0.987252	1.06952	1.15179	1.23406	1.31634	1.39861	1.48088	1.56315	1.64542	1.72769	1.80996	1.89223	1.9745	2.05678	2.13905	2.22132	2.30359	2.38586	2.46813	2.5504	2.63267	2.71494	2.79721	2.87949	2.96176	3.04403	3.1263	3.20857	3.29084		#N/A	#N/A	#N/A	#N/A	#N/A	#N/A
NDNS660	42	11.787	0.11787	0.23574	0.35361	0.47148	0.58935	0.70722	0.82509	0.94296	1.06083	1.1787	1.29657	1.41444	1.53231	1.65018	1.76805	1.88592	2.00379	2.12166	2.23953	2.3574	2.47527	2.59314	2.71101	2.82888	2.94675	3.06462	3.18249	3.30036	3.41823	3.5361	3.65397	3.77184	3.88971	4.00758	4.12545	4.24332	4.36119	4.47906	4.59693	4.7148		#N/A	#N/A	#N/A	#N/A	#N/A	1
NDNS671	45	4.8459	0.048459	0.096918	0.145377	0.193836	0.242295	0.290754	0.339213	0.387672	0.436131	0.48459	0.533049	0.581508	0.629967	0.678426	0.726885	0.775344	0.823803	0.872262	0.920721	0.96918	1.01764	1.0661	1.11456	1.16302	1.21148	1.25993	1.30839	1.35685	1.40531	1.45377	1.50223	1.55069	1.59915	1.64761	1.69607	1.74452	1.79298	1.84144	1.8899	1.93836		#N/A	#N/A	#N/A	#N/A	#N/A	#N/A
NDNS760	215	8.0362	0.080362	0.160724	0.241086	0.321448	0.40181	0.482172	0.562534	0.642896	0.723258	0.80362	0.883982	0.964344	1.04471	1.12507	1.20543	1.28579	1.36615	1.44652	1.52688	1.60724	1.6876	1.76796	1.84833	1.92869	2.00905	2.08941	2.16977	2.25014	2.3305	2.41086	2.49122	2.57158	2.65195	2.73231	2.81267	2.89303	2.97339	3.05376	3.13412	3.21448		#N/A	#N/A	#N/A	#N/A	#N/A	#N/A
NDNS500	7	7.6827	0.076827	0.153654	0.230481	0.307308	0.384135	0.460962	0.537789	0.614616	0.691443	0.76827	0.845097	0.921924	0.998751	1.07558	1.1524	1.22923	1.30606	1.38289	1.45971	1.53654	1.61337	1.69019	1.76702	1.84385	1.92067	1.9975	2.07433	2.15116	2.22798	2.30481	2.38164	2.45846	2.53529	2.61212	2.68894	2.76577	2.8426	2.91943	2.99625	3.07308		#N/A	#N/A	#N/A	#N/A	#N/A	#N/A
NDNS543	17	5.5035	0.055035	0.11007	0.165105	0.22014	0.275175	0.33021	0.385245	0.44028	0.495315	0.55035	0.605385	0.66042	0.715455	0.77049	0.825525	0.88056	0.935595	0.99063	1.04566	1.1007	1.15573	1.21077	1.26581	1.32084	1.37587	1.43091	1.48594	1.54098	1.59601	1.65105	1.70608	1.76112	1.81615	1.87119	1.92623	1.98126	2.03629	2.09133	2.14636	2.2014		#N/A	#N/A	#N/A	#N/A	#N/A	#N/A
NDNS544	18	10.1241	0.101241	0.202482	0.303723	0.404964	0.506205	0.607446	0.708687	0.809928	0.911169	1.01241	1.11365	1.21489	1.31613	1.41737	1.51862	1.61986	1.7211	1.82234	1.92358	2.02482	2.12606	2.2273	2.32854	2.42978	2.53103	2.63227	2.73351	2.83475	2.93599	3.03723	3.13847	3.23971	3.34095	3.44219	3.54344	3.64468	3.74592	3.84716	3.9484	4.04964		#N/A	#N/A	#N/A	#N/A	#N/A	#N/A
NDNS567	22	9.3881	0.093881	0.187762	0.281643	0.375524	0.469405	0.563286	0.657167	0.751048	0.844929	0.93881	1.03269	1.12657	1.22045	1.31433	1.40821	1.5021	1.59598	1.68986	1.78374	1.87762	1.9715	2.06538	2.15926	2.25314	2.34702	2.44091	2.53479	2.62867	2.72255	2.81643	2.91031	3.00419	3.09807	3.19195	3.28584	3.37972	3.4736	3.56748	3.66136	3.75524		#N/A	#N/A	#N/A	#N/A	#N/A	#N/A
NDNS605	30	12.8852	0.128852	0.257704	0.386556	0.515408	0.64426	0.773112	0.901964	1.03082	1.15967	1.28852	1.41737	1.54622	1.67508	1.80393	1.93278	2.06163	2.19048	2.31934	2.44819	2.57704	2.70589	2.83474	2.9636	3.09245	3.2213	3.35015	3.479	3.60786	3.73671	3.86556	3.99441	4.12326	4.25212	4.38097	4.50982	4.63867	4.76752	4.89638	5.02523	5.15408		#N/A	#N/A	#N/A	#N/A	0	3
NDNS609	31	6.3688	0.063688	0.127376	0.191064	0.254752	0.31844	0.382128	0.445816	0.509504	0.573192	0.63688	0.700568	0.764256	0.827944	0.891632	0.95532	1.01901	1.0827	1.14638	1.21007	1.27376	1.33745	1.40114	1.46482	1.52851	1.5922	1.65589	1.71958	1.78326	1.84695	1.91064	1.97433	2.03802	2.1017	2.16539	2.22908	2.29277	2.35646	2.42014	2.48383	2.54752		#N/A	#N/A	#N/A	#N/A	#N/A	#N/A
NDNS620	32	15.0977	0.150977	0.301954	0.452931	0.603908	0.754885	0.905862	1.05684	1.20782	1.35879	1.50977	1.66075	1.81172	1.9627	2.11368	2.26465	2.41563	2.56661	2.71759	2.86856	3.01954	3.17052	3.32149	3.47247	3.62345	3.77442	3.9254	4.07638	4.22736	4.37833	4.52931	4.68029	4.83126	4.98224	5.13322	5.28419	5.43517	5.58615	5.73713	5.8881	6.03908		#N/A	#N/A	#N/A	#N/A	2.5	8.5
NDNS634	36	9.2229	0.092229	0.184458	0.276687	0.368916	0.461145	0.553374	0.645603	0.737832	0.830061	0.92229	1.01452	1.10675	1.19898	1.29121	1.38343	1.47566	1.56789	1.66012	1.75235	1.84458	1.93681	2.02904	2.12127	2.2135	2.30572	2.39795	2.49018	2.58241	2.67464	2.76687	2.8591	2.95133	3.04356	3.13579	3.22801	3.32024	3.41247	3.5047	3.59693	3.68916		#N/A	#N/A	#N/A	#N/A	#N/A	#N/A
NDNS638	37	14.5341	0.145341	0.290682	0.436023	0.581364	0.726705	0.872046	1.01739	1.16273	1.30807	1.45341	1.59875	1.74409	1.88943	2.03477	2.18012	2.32546	2.4708	2.61614	2.76148	2.90682	3.05216	3.1975	3.34284	3.48818	3.63353	3.77887	3.92421	4.06955	4.21489	4.36023	4.50557	4.65091	4.79625	4.94159	5.08694	5.23228	5.37762	5.52296	5.6683	5.81364		#N/A	#N/A	#N/A	#N/A	1.5	6.5
NDNS679	48	10.9329	0.109329	0.218658	0.327987	0.437316	0.546645	0.655974	0.765303	0.874632	0.983961	1.09329	1.20262	1.31195	1.42128	1.53061	1.63994	1.74926	1.85859	1.96792	2.07725	2.18658	2.29591	2.40524	2.51457	2.6239	2.73323	2.84255	2.95188	3.06121	3.17054	3.27987	3.3892	3.49853	3.60786	3.71719	3.82652	3.93584	4.04517	4.1545	4.26383	4.37316		#N/A	#N/A	#N/A	#N/A	#N/A	0
NDNS569	23	7.0158	0.070158	0.140316	0.210474	0.280632	0.35079	0.420948	0.491106	0.561264	0.631422	0.70158	0.771738	0.841896	0.912054	0.982212	1.05237	1.12253	1.19269	1.26284	1.333	1.40316	1.47332	1.54348	1.61363	1.68379	1.75395	1.82411	1.89427	1.96442	2.03458	2.10474	2.1749	2.24506	2.31521	2.38537	2.45553	2.52569	2.59585	2.666	2.73616	2.80632		#N/A	#N/A	#N/A	#N/A	#N/A	#N/A
NDNS570	23	5.5669	0.055669	0.111338	0.167007	0.222676	0.278345	0.334014	0.389683	0.445352	0.501021	0.55669	0.612359	0.668028	0.723697	0.779366	0.835035	0.890704	0.946373	1.00204	1.05771	1.11338	1.16905	1.22472	1.28039	1.33606	1.39173	1.44739	1.50306	1.55873	1.6144	1.67007	1.72574	1.78141	1.83708	1.89275	1.94842	2.00408	2.05975	2.11542	2.17109	2.22676		#N/A	#N/A	#N/A	#N/A	#N/A	#N/A
NDNS580	25	13.5076	0.135076	0.270152	0.405228	0.540304	0.67538	0.810456	0.945532	1.08061	1.21568	1.35076	1.48584	1.62091	1.75599	1.89106	2.02614	2.16122	2.29629	2.43137	2.56644	2.70152	2.8366	2.97167	3.10675	3.24182	3.3769	3.51198	3.64705	3.78213	3.9172	4.05228	4.18736	4.32243	4.45751	4.59258	4.72766	4.86274	4.99781	5.13289	5.26796	5.40304		#N/A	#N/A	#N/A	#N/A	0.5	4
NDNS631	35	5.8748	0.058748	0.117496	0.176244	0.234992	0.29374	0.352488	0.411236	0.469984	0.528732	0.58748	0.646228	0.704976	0.763724	0.822472	0.88122	0.939968	0.998716	1.05746	1.11621	1.17496	1.23371	1.29246	1.3512	1.40995	1.4687	1.52745	1.5862	1.64494	1.70369	1.76244	1.82119	1.87994	1.93868	1.99743	2.05618	2.11493	2.17368	2.23242	2.29117	2.34992		#N/A	#N/A	#N/A	#N/A	#N/A	#N/A
NDNS661	42	17.0889	0.170889	0.341778	0.512667	0.683556	0.854445	1.02533	1.19622	1.36711	1.538	1.70889	1.87978	2.05067	2.22156	2.39245	2.56333	2.73422	2.90511	3.076	3.24689	3.41778	3.58867	3.75956	3.93045	4.10134	4.27222	4.44311	4.614	4.78489	4.95578	5.12667	5.29756	5.46845	5.63934	5.81023	5.98111	6.152	6.32289	6.49378	6.66467	6.83556		#N/A	#N/A	#N/A	0.5	5.5	16.5
NDNS662	42	6.3786	0.063786	0.127572	0.191358	0.255144	0.31893	0.382716	0.446502	0.510288	0.574074	0.63786	0.701646	0.765432	0.829218	0.893004	0.95679	1.02058	1.08436	1.14815	1.21193	1.27572	1.33951	1.40329	1.46708	1.53086	1.59465	1.65844	1.72222	1.78601	1.84979	1.91358	1.97737	2.04115	2.10494	2.16872	2.23251	2.2963	2.36008	2.42387	2.48765	2.55144		#N/A	#N/A	#N/A	#N/A	#N/A	#N/A
NDNS667	44	13.8708	0.138708	0.277416	0.416124	0.554832	0.69354	0.832248	0.970956	1.10966	1.24837	1.38708	1.52579	1.6645	1.8032	1.94191	2.08062	2.21933	2.35804	2.49674	2.63545	2.77416	2.91287	3.05158	3.19028	3.32899	3.4677	3.60641	3.74512	3.88382	4.02253	4.16124	4.29995	4.43866	4.57736	4.71607	4.85478	4.99349	5.1322	5.2709	5.40961	5.54832		#N/A	#N/A	#N/A	#N/A	1	5
NDNS681	50	10.0803	0.100803	0.201606	0.302409	0.403212	0.504015	0.604818	0.705621	0.806424	0.907227	1.00803	1.10883	1.20964	1.31044	1.41124	1.51204	1.61285	1.71365	1.81445	1.91526	2.01606	2.11686	2.21767	2.31847	2.41927	2.52007	2.62088	2.72168	2.82248	2.92329	3.02409	3.12489	3.2257	3.3265	3.4273	3.52811	3.62891	3.72971	3.83051	3.93132	4.03212		#N/A	#N/A	#N/A	#N/A	#N/A	#N/A
NDNS704	58	10.825	0.10825	0.2165	0.32475	0.433	0.54125	0.6495	0.75775	0.866	0.97425	1.0825	1.19075	1.299	1.40725	1.5155	1.62375	1.732	1.84025	1.9485	2.05675	2.165	2.27325	2.3815	2.48975	2.598	2.70625	2.8145	2.92275	3.031	3.13925	3.2475	3.35575	3.464	3.57225	3.6805	3.78875	3.897	4.00525	4.1135	4.22175	4.33		#N/A	#N/A	#N/A	#N/A	#N/A	0
NDNS717	65	9.5467	0.095467	0.190934	0.286401	0.381868	0.477335	0.572802	0.668269	0.763736	0.859203	0.95467	1.05014	1.1456	1.24107	1.33654	1.432	1.52747	1.62294	1.71841	1.81387	1.90934	2.00481	2.10027	2.19574	2.29121	2.38667	2.48214	2.57761	2.67308	2.76854	2.86401	2.95948	3.05494	3.15041	3.24588	3.34135	3.43681	3.53228	3.62775	3.72321	3.81868		#N/A	#N/A	#N/A	#N/A	#N/A	#N/A
NDNS726	73	10.4774	0.104774	0.209548	0.314322	0.419096	0.52387	0.628644	0.733418	0.838192	0.942966	1.04774	1.15251	1.25729	1.36206	1.46684	1.57161	1.67638	1.78116	1.88593	1.99071	2.09548	2.20025	2.30503	2.4098	2.51458	2.61935	2.72412	2.8289	2.93367	3.03845	3.14322	3.24799	3.35277	3.45754	3.56232	3.66709	3.77186	3.87664	3.98141	4.08619	4.19096		#N/A	#N/A	#N/A	#N/A	#N/A	#N/A
NDNS732	80	6.6402	0.066402	0.132804	0.199206	0.265608	0.33201	0.398412	0.464814	0.531216	0.597618	0.66402	0.730422	0.796824	0.863226	0.929628	0.99603	1.06243	1.12883	1.19524	1.26164	1.32804	1.39444	1.46084	1.52725	1.59365	1.66005	1.72645	1.79285	1.85926	1.92566	1.99206	2.05846	2.12486	2.19127	2.25767	2.32407	2.39047	2.45687	2.52328	2.58968	2.65608		#N/A	#N/A	#N/A	#N/A	#N/A	#N/A
NDNS756	145	3.9613	0.039613	0.079226	0.118839	0.158452	0.198065	0.237678	0.277291	0.316904	0.356517	0.39613	0.435743	0.475356	0.514969	0.554582	0.594195	0.633808	0.673421	0.713034	0.752647	0.79226	0.831873	0.871486	0.911099	0.950712	0.990325	1.02994	1.06955	1.10916	1.14878	1.18839	1.228	1.26762	1.30723	1.34684	1.38645	1.42607	1.46568	1.50529	1.54491	1.58452		#N/A	#N/A	#N/A	#N/A	#N/A	#N/A
NDNS510	11	9.4239	0.094239	0.188478	0.282717	0.376956	0.471195	0.565434	0.659673	0.753912	0.848151	0.94239	1.03663	1.13087	1.22511	1.31935	1.41358	1.50782	1.60206	1.6963	1.79054	1.88478	1.97902	2.07326	2.1675	2.26174	2.35597	2.45021	2.54445	2.63869	2.73293	2.82717	2.92141	3.01565	3.10989	3.20413	3.29836	3.3926	3.48684	3.58108	3.67532	3.76956		#N/A	#N/A	#N/A	#N/A	#N/A	#N/A
NDNS512	11	6.0032	0.060032	0.120064	0.180096	0.240128	0.30016	0.360192	0.420224	0.480256	0.540288	0.60032	0.660352	0.720384	0.780416	0.840448	0.90048	0.960512	1.02054	1.08058	1.14061	1.20064	1.26067	1.3207	1.38074	1.44077	1.5008	1.56083	1.62086	1.6809	1.74093	1.80096	1.86099	1.92102	1.98106	2.04109	2.10112	2.16115	2.22118	2.28122	2.34125	2.40128		#N/A	#N/A	#N/A	#N/A	#N/A	#N/A
NDNS528	14	7.8719	0.078719	0.157438	0.236157	0.314876	0.393595	0.472314	0.551033	0.629752	0.708471	0.78719	0.865909	0.944628	1.02335	1.10207	1.18078	1.2595	1.33822	1.41694	1.49566	1.57438	1.6531	1.73182	1.81054	1.88926	1.96798	2.04669	2.12541	2.20413	2.28285	2.36157	2.44029	2.51901	2.59773	2.67645	2.75516	2.83388	2.9126	2.99132	3.07004	3.14876		#N/A	#N/A	#N/A	#N/A	#N/A	#N/A
NDNS581	25	8.7923	0.087923	0.175846	0.263769	0.351692	0.439615	0.527538	0.615461	0.703384	0.791307	0.87923	0.967153	1.05508	1.143	1.23092	1.31884	1.40677	1.49469	1.58261	1.67054	1.75846	1.84638	1.93431	2.02223	2.11015	2.19807	2.286	2.37392	2.46184	2.54977	2.63769	2.72561	2.81354	2.90146	2.98938	3.0773	3.16523	3.25315	3.34107	3.429	3.51692		#N/A	#N/A	#N/A	#N/A	#N/A	#N/A
NDNS641	38	7.7469	0.077469	0.154938	0.232407	0.309876	0.387345	0.464814	0.542283	0.619752	0.697221	0.77469	0.852159	0.929628	1.0071	1.08457	1.16204	1.2395	1.31697	1.39444	1.47191	1.54938	1.62685	1.70432	1.78179	1.85926	1.93673	2.01419	2.09166	2.16913	2.2466	2.32407	2.40154	2.47901	2.55648	2.63395	2.71142	2.78888	2.86635	2.94382	3.02129	3.09876		#N/A	#N/A	#N/A	#N/A	#N/A	#N/A
NDNS670	45	13.9767	0.139767	0.279534	0.419301	0.559068	0.698835	0.838602	0.978369	1.11814	1.2579	1.39767	1.53744	1.6772	1.81697	1.95674	2.09651	2.23627	2.37604	2.51581	2.65557	2.79534	2.93511	3.07487	3.21464	3.35441	3.49417	3.63394	3.77371	3.91348	4.05324	4.19301	4.33278	4.47254	4.61231	4.75208	4.89184	5.03161	5.17138	5.31115	5.45091	5.59068		#N/A	#N/A	#N/A	#N/A	1	5
NDNS721	67	6.8914	0.068914	0.137828	0.206742	0.275656	0.34457	0.413484	0.482398	0.551312	0.620226	0.68914	0.758054	0.826968	0.895882	0.964796	1.03371	1.10262	1.17154	1.24045	1.30937	1.37828	1.44719	1.51611	1.58502	1.65394	1.72285	1.79176	1.86068	1.92959	1.99851	2.06742	2.13633	2.20525	2.27416	2.34308	2.41199	2.4809	2.54982	2.61873	2.68765	2.75656		#N/A	#N/A	#N/A	#N/A	#N/A	#N/A
NDNS728	75	7.3515	0.073515	0.14703	0.220545	0.29406	0.367575	0.44109	0.514605	0.58812	0.661635	0.73515	0.808665	0.88218	0.955695	1.02921	1.10272	1.17624	1.24975	1.32327	1.39678	1.4703	1.54381	1.61733	1.69084	1.76436	1.83787	1.91139	1.9849	2.05842	2.13193	2.20545	2.27896	2.35248	2.42599	2.49951	2.57302	2.64654	2.72005	2.79357	2.86709	2.9406		#N/A	#N/A	#N/A	#N/A	#N/A	#N/A
NDNS730	78	16.2634	0.162634	0.325268	0.487902	0.650536	0.81317	0.975804	1.13844	1.30107	1.46371	1.62634	1.78897	1.95161	2.11424	2.27688	2.43951	2.60214	2.76478	2.92741	3.09005	3.25268	3.41531	3.57795	3.74058	3.90322	4.06585	4.22848	4.39112	4.55375	4.71639	4.87902	5.04165	5.20429	5.36692	5.52956	5.69219	5.85482	6.01746	6.18009	6.34273	6.50536		#N/A	#N/A	#N/A	0	4	12.5
NDNS731	79	4.7274	0.047274	0.094548	0.141822	0.189096	0.23637	0.283644	0.330918	0.378192	0.425466	0.47274	0.520014	0.567288	0.614562	0.661836	0.70911	0.756384	0.803658	0.850932	0.898206	0.94548	0.992754	1.04003	1.0873	1.13458	1.18185	1.22912	1.2764	1.32367	1.37095	1.41822	1.46549	1.51277	1.56004	1.60732	1.65459	1.70186	1.74914	1.79641	1.84369	1.89096		#N/A	#N/A	#N/A	#N/A	#N/A	#N/A
NDNS507	10	5.694	0.05694	0.11388	0.17082	0.22776	0.2847	0.34164	0.39858	0.45552	0.51246	0.5694	0.62634	0.68328	0.74022	0.79716	0.8541	0.91104	0.96798	1.02492	1.08186	1.1388	1.19574	1.25268	1.30962	1.36656	1.4235	1.48044	1.53738	1.59432	1.65126	1.7082	1.76514	1.82208	1.87902	1.93596	1.9929	2.04984	2.10678	2.16372	2.22066	2.2776		#N/A	#N/A	#N/A	#N/A	#N/A	#N/A
NDNS549	18	11.1159	0.111159	0.222318	0.333477	0.444636	0.555795	0.666954	0.778113	0.889272	1.00043	1.11159	1.22275	1.33391	1.44507	1.55623	1.66738	1.77854	1.8897	2.00086	2.11202	2.22318	2.33434	2.4455	2.55666	2.66782	2.77897	2.89013	3.00129	3.11245	3.22361	3.33477	3.44593	3.55709	3.66825	3.77941	3.89056	4.00172	4.11288	4.22404	4.3352	4.44636		#N/A	#N/A	#N/A	#N/A	#N/A	0.5
NDNS559	20	9.5621	0.095621	0.191242	0.286863	0.382484	0.478105	0.573726	0.669347	0.764968	0.860589	0.95621	1.05183	1.14745	1.24307	1.33869	1.43432	1.52994	1.62556	1.72118	1.8168	1.91242	2.00804	2.10366	2.19928	2.2949	2.39052	2.48615	2.58177	2.67739	2.77301	2.86863	2.96425	3.05987	3.15549	3.25111	3.34673	3.44236	3.53798	3.6336	3.72922	3.82484		#N/A	#N/A	#N/A	#N/A	#N/A	#N/A
NDNS572	23	14.8566	0.148566	0.297132	0.445698	0.594264	0.74283	0.891396	1.03996	1.18853	1.33709	1.48566	1.63423	1.78279	1.93136	2.07992	2.22849	2.37706	2.52562	2.67419	2.82275	2.97132	3.11989	3.26845	3.41702	3.56558	3.71415	3.86272	4.01128	4.15985	4.30841	4.45698	4.60555	4.75411	4.90268	5.05124	5.19981	5.34838	5.49694	5.64551	5.79407	5.94264		#N/A	#N/A	#N/A	#N/A	2	7.5
NDNS621	32	3.0606	0.030606	0.061212	0.091818	0.122424	0.15303	0.183636	0.214242	0.244848	0.275454	0.30606	0.336666	0.367272	0.397878	0.428484	0.45909	0.489696	0.520302	0.550908	0.581514	0.61212	0.642726	0.673332	0.703938	0.734544	0.76515	0.795756	0.826362	0.856968	0.887574	0.91818	0.948786	0.979392	1.01	1.0406	1.07121	1.10182	1.13242	1.16303	1.19363	1.22424		#N/A	#N/A	#N/A	#N/A	#N/A	#N/A
NDNS630	35	9.805	0.09805	0.1961	0.29415	0.3922	0.49025	0.5883	0.68635	0.7844	0.88245	0.9805	1.07855	1.1766	1.27465	1.3727	1.47075	1.5688	1.66685	1.7649	1.86295	1.961	2.05905	2.1571	2.25515	2.3532	2.45125	2.5493	2.64735	2.7454	2.84345	2.9415	3.03955	3.1376	3.23565	3.3337	3.43175	3.5298	3.62785	3.7259	3.82395	3.922		#N/A	#N/A	#N/A	#N/A	#N/A	#N/A
NDNS665	44	12.8332	0.128332	0.256664	0.384996	0.513328	0.64166	0.769992	0.898324	1.02666	1.15499	1.28332	1.41165	1.53998	1.66832	1.79665	1.92498	2.05331	2.18164	2.30998	2.43831	2.56664	2.69497	2.8233	2.95164	3.07997	3.2083	3.33663	3.46496	3.5933	3.72163	3.84996	3.97829	4.10662	4.23496	4.36329	4.49162	4.61995	4.74828	4.87662	5.00495	5.13328		#N/A	#N/A	#N/A	#N/A	0	3
NDNS675	46	9.5747	0.095747	0.191494	0.287241	0.382988	0.478735	0.574482	0.670229	0.765976	0.861723	0.95747	1.05322	1.14896	1.24471	1.34046	1.4362	1.53195	1.6277	1.72345	1.81919	1.91494	2.01069	2.10643	2.20218	2.29793	2.39367	2.48942	2.58517	2.68092	2.77666	2.87241	2.96816	3.0639	3.15965	3.2554	3.35115	3.44689	3.54264	3.63839	3.73413	3.82988		#N/A	#N/A	#N/A	#N/A	#N/A	#N/A
NDNS682	50	11.1598	0.111598	0.223196	0.334794	0.446392	0.55799	0.669588	0.781186	0.892784	1.00438	1.11598	1.22758	1.33918	1.45077	1.56237	1.67397	1.78557	1.89717	2.00876	2.12036	2.23196	2.34356	2.45516	2.56675	2.67835	2.78995	2.90155	3.01315	3.12474	3.23634	3.34794	3.45954	3.57114	3.68273	3.79433	3.90593	4.01753	4.12913	4.24072	4.35232	4.46392		#N/A	#N/A	#N/A	#N/A	#N/A	0.5
NDNS714	63	6.5267	0.065267	0.130534	0.195801	0.261068	0.326335	0.391602	0.456869	0.522136	0.587403	0.65267	0.717937	0.783204	0.848471	0.913738	0.979005	1.04427	1.10954	1.17481	1.24007	1.30534	1.37061	1.43587	1.50114	1.56641	1.63167	1.69694	1.76221	1.82748	1.89274	1.95801	2.02328	2.08854	2.15381	2.21908	2.28435	2.34961	2.41488	2.48015	2.54541	2.61068		#N/A	#N/A	#N/A	#N/A	#N/A	#N/A
NDNS718	65	8.3226	0.083226	0.166452	0.249678	0.332904	0.41613	0.499356	0.582582	0.665808	0.749034	0.83226	0.915486	0.998712	1.08194	1.16516	1.24839	1.33162	1.41484	1.49807	1.58129	1.66452	1.74775	1.83097	1.9142	1.99742	2.08065	2.16388	2.2471	2.33033	2.41355	2.49678	2.58001	2.66323	2.74646	2.82968	2.91291	2.99614	3.07936	3.16259	3.24581	3.32904		#N/A	#N/A	#N/A	#N/A	#N/A	#N/A
NDNS744	95	4.0195	0.040195	0.08039	0.120585	0.16078	0.200975	0.24117	0.281365	0.32156	0.361755	0.40195	0.442145	0.48234	0.522535	0.56273	0.602925	0.64312	0.683315	0.72351	0.763705	0.8039	0.844095	0.88429	0.924485	0.96468	1.00487	1.04507	1.08526	1.12546	1.16566	1.20585	1.24605	1.28624	1.32643	1.36663	1.40682	1.44702	1.48721	1.52741	1.56761	1.6078		#N/A	#N/A	#N/A	#N/A	#N/A	#N/A
NDNS496	5	7.9259	0.079259	0.158518	0.237777	0.317036	0.396295	0.475554	0.554813	0.634072	0.713331	0.79259	0.871849	0.951108	1.03037	1.10963	1.18888	1.26814	1.3474	1.42666	1.50592	1.58518	1.66444	1.7437	1.82296	1.90222	1.98148	2.06073	2.13999	2.21925	2.29851	2.37777	2.45703	2.53629	2.61555	2.69481	2.77406	2.85332	2.93258	3.01184	3.0911	3.17036		#N/A	#N/A	#N/A	#N/A	#N/A	#N/A
NDNS523	13	8.3384	0.083384	0.166768	0.250152	0.333536	0.41692	0.500304	0.583688	0.667072	0.750456	0.83384	0.917224	1.00061	1.08399	1.16738	1.25076	1.33414	1.41753	1.50091	1.5843	1.66768	1.75106	1.83445	1.91783	2.00122	2.0846	2.16798	2.25137	2.33475	2.41814	2.50152	2.5849	2.66829	2.75167	2.83506	2.91844	3.00182	3.08521	3.16859	3.25198	3.33536		#N/A	#N/A	#N/A	#N/A	#N/A	#N/A
NDNS529	14	7.1108	0.071108	0.142216	0.213324	0.284432	0.35554	0.426648	0.497756	0.568864	0.639972	0.71108	0.782188	0.853296	0.924404	0.995512	1.06662	1.13773	1.20884	1.27994	1.35105	1.42216	1.49327	1.56438	1.63548	1.70659	1.7777	1.84881	1.91992	1.99102	2.06213	2.13324	2.20435	2.27546	2.34656	2.41767	2.48878	2.55989	2.631	2.7021	2.77321	2.84432		#N/A	#N/A	#N/A	#N/A	#N/A	#N/A
NDNS599	29	10.5503	0.105503	0.211006	0.316509	0.422012	0.527515	0.633018	0.738521	0.844024	0.949527	1.05503	1.16053	1.26604	1.37154	1.47704	1.58255	1.68805	1.79355	1.89905	2.00456	2.11006	2.21556	2.32107	2.42657	2.53207	2.63758	2.74308	2.84858	2.95408	3.05959	3.16509	3.27059	3.3761	3.4816	3.5871	3.6926	3.79811	3.90361	4.00911	4.11462	4.22012		#N/A	#N/A	#N/A	#N/A	#N/A	#N/A
NDNS639	37	6.0788	0.060788	0.121576	0.182364	0.243152	0.30394	0.364728	0.425516	0.486304	0.547092	0.60788	0.668668	0.729456	0.790244	0.851032	0.91182	0.972608	1.0334	1.09418	1.15497	1.21576	1.27655	1.33734	1.39812	1.45891	1.5197	1.58049	1.64128	1.70206	1.76285	1.82364	1.88443	1.94522	2.006	2.06679	2.12758	2.18837	2.24916	2.30994	2.37073	2.43152		#N/A	#N/A	#N/A	#N/A	#N/A	#N/A
NDNS647	39	11.2841	0.112841	0.225682	0.338523	0.451364	0.564205	0.677046	0.789887	0.902728	1.01557	1.12841	1.24125	1.35409	1.46693	1.57977	1.69262	1.80546	1.9183	2.03114	2.14398	2.25682	2.36966	2.4825	2.59534	2.70818	2.82103	2.93387	3.04671	3.15955	3.27239	3.38523	3.49807	3.61091	3.72375	3.83659	3.94944	4.06228	4.17512	4.28796	4.4008	4.51364		#N/A	#N/A	#N/A	#N/A	#N/A	0.5
NDNS669	45	5.2402	0.052402	0.104804	0.157206	0.209608	0.26201	0.314412	0.366814	0.419216	0.471618	0.52402	0.576422	0.628824	0.681226	0.733628	0.78603	0.838432	0.890834	0.943236	0.995638	1.04804	1.10044	1.15284	1.20525	1.25765	1.31005	1.36245	1.41485	1.46726	1.51966	1.57206	1.62446	1.67686	1.72927	1.78167	1.83407	1.88647	1.93887	1.99128	2.04368	2.09608		#N/A	#N/A	#N/A	#N/A	#N/A	#N/A
NDNS684	50	6.5545	0.065545	0.13109	0.196635	0.26218	0.327725	0.39327	0.458815	0.52436	0.589905	0.65545	0.720995	0.78654	0.852085	0.91763	0.983175	1.04872	1.11427	1.17981	1.24535	1.3109	1.37644	1.44199	1.50754	1.57308	1.63863	1.70417	1.76971	1.83526	1.90081	1.96635	2.0319	2.09744	2.16298	2.22853	2.29407	2.35962	2.42517	2.49071	2.55625	2.6218		#N/A	#N/A	#N/A	#N/A	#N/A	#N/A
NDNS727	73	20.1064	0.201064	0.402128	0.603192	0.804256	1.00532	1.20638	1.40745	1.60851	1.80958	2.01064	2.2117	2.41277	2.61383	2.8149	3.01596	3.21702	3.41809	3.61915	3.82022	4.02128	4.22234	4.42341	4.62447	4.82554	5.0266	5.22766	5.42873	5.62979	5.83086	6.03192	6.23298	6.43405	6.63511	6.83618	7.03724	7.2383	7.43937	7.64043	7.8415	8.04256		#N/A	#N/A	#N/A	4	15	32.5
NDNS513	12	10.8442	0.108442	0.216884	0.325326	0.433768	0.54221	0.650652	0.759094	0.867536	0.975978	1.08442	1.19286	1.3013	1.40975	1.51819	1.62663	1.73507	1.84351	1.95196	2.0604	2.16884	2.27728	2.38572	2.49417	2.60261	2.71105	2.81949	2.92793	3.03638	3.14482	3.25326	3.3617	3.47014	3.57859	3.68703	3.79547	3.90391	4.01235	4.1208	4.22924	4.33768		#N/A	#N/A	#N/A	#N/A	#N/A	0
NDNS534	15	12.6154	0.126154	0.252308	0.378462	0.504616	0.63077	0.756924	0.883078	1.00923	1.13539	1.26154	1.38769	1.51385	1.64	1.76616	1.89231	2.01846	2.14462	2.27077	2.39693	2.52308	2.64923	2.77539	2.90154	3.0277	3.15385	3.28	3.40616	3.53231	3.65847	3.78462	3.91077	4.03693	4.16308	4.28924	4.41539	4.54154	4.6677	4.79385	4.92001	5.04616		#N/A	#N/A	#N/A	#N/A	#N/A	2.5
NDNS548	18	6.6199	0.066199	0.132398	0.198597	0.264796	0.330995	0.397194	0.463393	0.529592	0.595791	0.66199	0.728189	0.794388	0.860587	0.926786	0.992985	1.05918	1.12538	1.19158	1.25778	1.32398	1.39018	1.45638	1.52258	1.58878	1.65498	1.72117	1.78737	1.85357	1.91977	1.98597	2.05217	2.11837	2.18457	2.25077	2.31697	2.38316	2.44936	2.51556	2.58176	2.64796		#N/A	#N/A	#N/A	#N/A	#N/A	#N/A
NDNS577	24	7.1293	0.071293	0.142586	0.213879	0.285172	0.356465	0.427758	0.499051	0.570344	0.641637	0.71293	0.784223	0.855516	0.926809	0.998102	1.06939	1.14069	1.21198	1.28327	1.35457	1.42586	1.49715	1.56845	1.63974	1.71103	1.78232	1.85362	1.92491	1.9962	2.0675	2.13879	2.21008	2.28138	2.35267	2.42396	2.49525	2.56655	2.63784	2.70913	2.78043	2.85172		#N/A	#N/A	#N/A	#N/A	#N/A	#N/A
NDNS589	27	4.5311	0.045311	0.090622	0.135933	0.181244	0.226555	0.271866	0.317177	0.362488	0.407799	0.45311	0.498421	0.543732	0.589043	0.634354	0.679665	0.724976	0.770287	0.815598	0.860909	0.90622	0.951531	0.996842	1.04215	1.08746	1.13278	1.17809	1.2234	1.26871	1.31402	1.35933	1.40464	1.44995	1.49526	1.54057	1.58589	1.6312	1.67651	1.72182	1.76713	1.81244		#N/A	#N/A	#N/A	#N/A	#N/A	#N/A
NDNS600	29	9.3405	0.093405	0.18681	0.280215	0.37362	0.467025	0.56043	0.653835	0.74724	0.840645	0.93405	1.02746	1.12086	1.21427	1.30767	1.40108	1.49448	1.58788	1.68129	1.7747	1.8681	1.96151	2.05491	2.14832	2.24172	2.33513	2.42853	2.52194	2.61534	2.70874	2.80215	2.89555	2.98896	3.08237	3.17577	3.26918	3.36258	3.45599	3.54939	3.6428	3.7362		#N/A	#N/A	#N/A	#N/A	#N/A	#N/A
NDNS623	33	10.3483	0.103483	0.206966	0.310449	0.413932	0.517415	0.620898	0.724381	0.827864	0.931347	1.03483	1.13831	1.2418	1.34528	1.44876	1.55225	1.65573	1.75921	1.86269	1.96618	2.06966	2.17314	2.27663	2.38011	2.48359	2.58708	2.69056	2.79404	2.89752	3.00101	3.10449	3.20797	3.31146	3.41494	3.51842	3.6219	3.72539	3.82887	3.93235	4.03584	4.13932		#N/A	#N/A	#N/A	#N/A	#N/A	#N/A
NDNS629	35	10.0583	0.100583	0.201166	0.301749	0.402332	0.502915	0.603498	0.704081	0.804664	0.905247	1.00583	1.10641	1.207	1.30758	1.40816	1.50874	1.60933	1.70991	1.81049	1.91108	2.01166	2.11224	2.21283	2.31341	2.41399	2.51457	2.61516	2.71574	2.81632	2.91691	3.01749	3.11807	3.21866	3.31924	3.41982	3.5204	3.62099	3.72157	3.82215	3.92274	4.02332		#N/A	#N/A	#N/A	#N/A	#N/A	#N/A
NDNS663	43	7.1532	0.071532	0.143064	0.214596	0.286128	0.35766	0.429192	0.500724	0.572256	0.643788	0.71532	0.786852	0.858384	0.929916	1.00145	1.07298	1.14451	1.21604	1.28758	1.35911	1.43064	1.50217	1.5737	1.64524	1.71677	1.7883	1.85983	1.93136	2.0029	2.07443	2.14596	2.21749	2.28902	2.36056	2.43209	2.50362	2.57515	2.64668	2.71822	2.78975	2.86128		#N/A	#N/A	#N/A	#N/A	#N/A	#N/A
NDNS666	44	10.2088	0.102088	0.204176	0.306264	0.408352	0.51044	0.612528	0.714616	0.816704	0.918792	1.02088	1.12297	1.22506	1.32714	1.42923	1.53132	1.63341	1.7355	1.83758	1.93967	2.04176	2.14385	2.24594	2.34802	2.45011	2.5522	2.65429	2.75638	2.85846	2.96055	3.06264	3.16473	3.26682	3.3689	3.47099	3.57308	3.67517	3.77726	3.87934	3.98143	4.08352		#N/A	#N/A	#N/A	#N/A	#N/A	#N/A
NDNS673	45	13.0101	0.130101	0.260202	0.390303	0.520404	0.650505	0.780606	0.910707	1.04081	1.17091	1.30101	1.43111	1.56121	1.69131	1.82141	1.95151	2.08162	2.21172	2.34182	2.47192	2.60202	2.73212	2.86222	2.99232	3.12242	3.25252	3.38263	3.51273	3.64283	3.77293	3.90303	4.03313	4.16323	4.29333	4.42343	4.55354	4.68364	4.81374	4.94384	5.07394	5.20404		#N/A	#N/A	#N/A	#N/A	0	3
NDNS689	52	9.2136	0.092136	0.184272	0.276408	0.368544	0.46068	0.552816	0.644952	0.737088	0.829224	0.92136	1.0135	1.10563	1.19777	1.2899	1.38204	1.47418	1.56631	1.65845	1.75058	1.84272	1.93486	2.02699	2.11913	2.21126	2.3034	2.39554	2.48767	2.57981	2.67194	2.76408	2.85622	2.94835	3.04049	3.13262	3.22476	3.3169	3.40903	3.50117	3.5933	3.68544		#N/A	#N/A	#N/A	#N/A	#N/A	#N/A
NDNS700	57	5.4599	0.054599	0.109198	0.163797	0.218396	0.272995	0.327594	0.382193	0.436792	0.491391	0.54599	0.600589	0.655188	0.709787	0.764386	0.818985	0.873584	0.928183	0.982782	1.03738	1.09198	1.14658	1.20118	1.25578	1.31038	1.36498	1.41957	1.47417	1.52877	1.58337	1.63797	1.69257	1.74717	1.80177	1.85637	1.91097	1.96556	2.02016	2.07476	2.12936	2.18396		#N/A	#N/A	#N/A	#N/A	#N/A	#N/A
NDNS712	63	10.8751	0.108751	0.217502	0.326253	0.435004	0.543755	0.652506	0.761257	0.870008	0.978759	1.08751	1.19626	1.30501	1.41376	1.52251	1.63126	1.74002	1.84877	1.95752	2.06627	2.17502	2.28377	2.39252	2.50127	2.61002	2.71877	2.82753	2.93628	3.04503	3.15378	3.26253	3.37128	3.48003	3.58878	3.69753	3.80628	3.91504	4.02379	4.13254	4.24129	4.35004		#N/A	#N/A	#N/A	#N/A	#N/A	0
NDNS715	64	7.3166	0.073166	0.146332	0.219498	0.292664	0.36583	0.438996	0.512162	0.585328	0.658494	0.73166	0.804826	0.877992	0.951158	1.02432	1.09749	1.17066	1.24382	1.31699	1.39015	1.46332	1.53649	1.60965	1.68282	1.75598	1.82915	1.90232	1.97548	2.04865	2.12181	2.19498	2.26815	2.34131	2.41448	2.48764	2.56081	2.63398	2.70714	2.78031	2.85347	2.92664		#N/A	#N/A	#N/A	#N/A	#N/A	#N/A
NDNS740	88	10.9393	0.109393	0.218786	0.328179	0.437572	0.546965	0.656358	0.765751	0.875144	0.984537	1.09393	1.20332	1.31272	1.42211	1.5315	1.64089	1.75029	1.85968	1.96907	2.07847	2.18786	2.29725	2.40665	2.51604	2.62543	2.73482	2.84422	2.95361	3.063	3.1724	3.28179	3.39118	3.50058	3.60997	3.71936	3.82875	3.93815	4.04754	4.15693	4.26633	4.37572		#N/A	#N/A	#N/A	#N/A	#N/A	0
NDNS506	10	5.6323	0.056323	0.112646	0.168969	0.225292	0.281615	0.337938	0.394261	0.450584	0.506907	0.56323	0.619553	0.675876	0.732199	0.788522	0.844845	0.901168	0.957491	1.01381	1.07014	1.12646	1.18278	1.23911	1.29543	1.35175	1.40807	1.4644	1.52072	1.57704	1.63337	1.68969	1.74601	1.80234	1.85866	1.91498	1.9713	2.02763	2.08395	2.14027	2.1966	2.25292		#N/A	#N/A	#N/A	#N/A	#N/A	#N/A
NDNS547	18	11.2309	0.112309	0.224618	0.336927	0.449236	0.561545	0.673854	0.786163	0.898472	1.01078	1.12309	1.2354	1.34771	1.46002	1.57233	1.68464	1.79694	1.90925	2.02156	2.13387	2.24618	2.35849	2.4708	2.58311	2.69542	2.80772	2.92003	3.03234	3.14465	3.25696	3.36927	3.48158	3.59389	3.7062	3.81851	3.93081	4.04312	4.15543	4.26774	4.38005	4.49236		#N/A	#N/A	#N/A	#N/A	#N/A	0.5
NDNS557	19	15.1021	0.151021	0.302042	0.453063	0.604084	0.755105	0.906126	1.05715	1.20817	1.35919	1.51021	1.66123	1.81225	1.96327	2.11429	2.26531	2.41634	2.56736	2.71838	2.8694	3.02042	3.17144	3.32246	3.47348	3.6245	3.77553	3.92655	4.07757	4.22859	4.37961	4.53063	4.68165	4.83267	4.98369	5.13471	5.28573	5.43676	5.58778	5.7388	5.88982	6.04084		#N/A	#N/A	#N/A	#N/A	2.5	8.5
NDNS568	23	5.952	0.05952	0.11904	0.17856	0.23808	0.2976	0.35712	0.41664	0.47616	0.53568	0.5952	0.65472	0.71424	0.77376	0.83328	0.8928	0.95232	1.01184	1.07136	1.13088	1.1904	1.24992	1.30944	1.36896	1.42848	1.488	1.54752	1.60704	1.66656	1.72608	1.7856	1.84512	1.90464	1.96416	2.02368	2.0832	2.14272	2.20224	2.26176	2.32128	2.3808		#N/A	#N/A	#N/A	#N/A	#N/A	#N/A
NDNS578	25	10.214	0.10214	0.20428	0.30642	0.40856	0.5107	0.61284	0.71498	0.81712	0.91926	1.0214	1.12354	1.22568	1.32782	1.42996	1.5321	1.63424	1.73638	1.83852	1.94066	2.0428	2.14494	2.24708	2.34922	2.45136	2.5535	2.65564	2.75778	2.85992	2.96206	3.0642	3.16634	3.26848	3.37062	3.47276	3.5749	3.67704	3.77918	3.88132	3.98346	4.0856		#N/A	#N/A	#N/A	#N/A	#N/A	#N/A
NDNS610	31	14.5331	0.145331	0.290662	0.435993	0.581324	0.726655	0.871986	1.01732	1.16265	1.30798	1.45331	1.59864	1.74397	1.8893	2.03463	2.17997	2.3253	2.47063	2.61596	2.76129	2.90662	3.05195	3.19728	3.34261	3.48794	3.63327	3.77861	3.92394	4.06927	4.2146	4.35993	4.50526	4.65059	4.79592	4.94125	5.08658	5.23192	5.37725	5.52258	5.66791	5.81324		#N/A	#N/A	#N/A	#N/A	1.5	6.5
NDNS618	32	13.5366	0.135366	0.270732	0.406098	0.541464	0.67683	0.812196	0.947562	1.08293	1.21829	1.35366	1.48903	1.62439	1.75976	1.89512	2.03049	2.16586	2.30122	2.43659	2.57195	2.70732	2.84269	2.97805	3.11342	3.24878	3.38415	3.51952	3.65488	3.79025	3.92561	4.06098	4.19635	4.33171	4.46708	4.60244	4.73781	4.87318	5.00854	5.14391	5.27927	5.41464		#N/A	#N/A	#N/A	#N/A	0.5	4
NDNS683	50	8.8319	0.088319	0.176638	0.264957	0.353276	0.441595	0.529914	0.618233	0.706552	0.794871	0.88319	0.971509	1.05983	1.14815	1.23647	1.32478	1.4131	1.50142	1.58974	1.67806	1.76638	1.8547	1.94302	2.03134	2.11966	2.20797	2.29629	2.38461	2.47293	2.56125	2.64957	2.73789	2.82621	2.91453	3.00285	3.09116	3.17948	3.2678	3.35612	3.44444	3.53276		#N/A	#N/A	#N/A	#N/A	#N/A	#N/A
NDNS722	69	5.7455	0.057455	0.11491	0.172365	0.22982	0.287275	0.34473	0.402185	0.45964	0.517095	0.57455	0.632005	0.68946	0.746915	0.80437	0.861825	0.91928	0.976735	1.03419	1.09164	1.1491	1.20655	1.26401	1.32147	1.37892	1.43637	1.49383	1.55129	1.60874	1.66619	1.72365	1.7811	1.83856	1.89601	1.95347	2.01092	2.06838	2.12583	2.18329	2.24074	2.2982		#N/A	#N/A	#N/A	#N/A	#N/A	#N/A
NDNS735	83	3.8062	0.038062	0.076124	0.114186	0.152248	0.19031	0.228372	0.266434	0.304496	0.342558	0.38062	0.418682	0.456744	0.494806	0.532868	0.57093	0.608992	0.647054	0.685116	0.723178	0.76124	0.799302	0.837364	0.875426	0.913488	0.95155	0.989612	1.02767	1.06574	1.1038	1.14186	1.17992	1.21798	1.25605	1.29411	1.33217	1.37023	1.40829	1.44636	1.48442	1.52248		#N/A	#N/A	#N/A	#N/A	#N/A	#N/A
NDNS748	109	15.1831	0.151831	0.303662	0.455493	0.607324	0.759155	0.910986	1.06282	1.21465	1.36648	1.51831	1.67014	1.82197	1.9738	2.12563	2.27746	2.4293	2.58113	2.73296	2.88479	3.03662	3.18845	3.34028	3.49211	3.64394	3.79577	3.94761	4.09944	4.25127	4.4031	4.55493	4.70676	4.85859	5.01042	5.16225	5.31409	5.46592	5.61775	5.76958	5.92141	6.07324		#N/A	#N/A	#N/A	#N/A	2.5	8.5
NDNS755	134	2.5443	0.025443	0.050886	0.076329	0.101772	0.127215	0.152658	0.178101	0.203544	0.228987	0.25443	0.279873	0.305316	0.330759	0.356202	0.381645	0.407088	0.432531	0.457974	0.483417	0.50886	0.534303	0.559746	0.585189	0.610632	0.636075	0.661518	0.686961	0.712404	0.737847	0.76329	0.788733	0.814176	0.839619	0.865062	0.890505	0.915948	0.941391	0.966834	0.992277	1.01772		#N/A	#N/A	#N/A	#N/A	#N/A	#N/A
NDNS761	226	18.1342	0.181342	0.362684	0.544026	0.725368	0.90671	1.08805	1.26939	1.45074	1.63208	1.81342	1.99476	2.1761	2.35745	2.53879	2.72013	2.90147	3.08281	3.26416	3.4455	3.62684	3.80818	3.98952	4.17087	4.35221	4.53355	4.71489	4.89623	5.07758	5.25892	5.44026	5.6216	5.80294	5.98429	6.16563	6.34697	6.52831	6.70965	6.891	7.07234	7.25368		#N/A	#N/A	#N/A	1.5	8.5	21.5
NDNS509	11	5.716	0.05716	0.11432	0.17148	0.22864	0.2858	0.34296	0.40012	0.45728	0.51444	0.5716	0.62876	0.68592	0.74308	0.80024	0.8574	0.91456	0.97172	1.02888	1.08604	1.1432	1.20036	1.25752	1.31468	1.37184	1.429	1.48616	1.54332	1.60048	1.65764	1.7148	1.77196	1.82912	1.88628	1.94344	2.0006	2.05776	2.11492	2.17208	2.22924	2.2864		#N/A	#N/A	#N/A	#N/A	#N/A	#N/A
NDNS519	13	2.7496	0.027496	0.054992	0.082488	0.109984	0.13748	0.164976	0.192472	0.219968	0.247464	0.27496	0.302456	0.329952	0.357448	0.384944	0.41244	0.439936	0.467432	0.494928	0.522424	0.54992	0.577416	0.604912	0.632408	0.659904	0.6874	0.714896	0.742392	0.769888	0.797384	0.82488	0.852376	0.879872	0.907368	0.934864	0.96236	0.989856	1.01735	1.04485	1.07234	1.09984		#N/A	#N/A	#N/A	#N/A	#N/A	#N/A
NDNS553	19	9.9404	0.099404	0.198808	0.298212	0.397616	0.49702	0.596424	0.695828	0.795232	0.894636	0.99404	1.09344	1.19285	1.29225	1.39166	1.49106	1.59046	1.68987	1.78927	1.88868	1.98808	2.08748	2.18689	2.28629	2.3857	2.4851	2.5845	2.68391	2.78331	2.88272	2.98212	3.08152	3.18093	3.28033	3.37974	3.47914	3.57854	3.67795	3.77735	3.87676	3.97616		#N/A	#N/A	#N/A	#N/A	#N/A	#N/A
NDNS607	30	12.3628	0.123628	0.247256	0.370884	0.494512	0.61814	0.741768	0.865396	0.989024	1.11265	1.23628	1.35991	1.48354	1.60716	1.73079	1.85442	1.97805	2.10168	2.2253	2.34893	2.47256	2.59619	2.71982	2.84344	2.96707	3.0907	3.21433	3.33796	3.46158	3.58521	3.70884	3.83247	3.9561	4.07972	4.20335	4.32698	4.45061	4.57424	4.69786	4.82149	4.94512		#N/A	#N/A	#N/A	#N/A	#N/A	2
NDNS628	34	8.6583	0.086583	0.173166	0.259749	0.346332	0.432915	0.519498	0.606081	0.692664	0.779247	0.86583	0.952413	1.039	1.12558	1.21216	1.29875	1.38533	1.47191	1.55849	1.64508	1.73166	1.81824	1.90483	1.99141	2.07799	2.16458	2.25116	2.33774	2.42432	2.51091	2.59749	2.68407	2.77066	2.85724	2.94382	3.03041	3.11699	3.20357	3.29015	3.37674	3.46332		#N/A	#N/A	#N/A	#N/A	#N/A	#N/A
NDNS643	38	11.9871	0.119871	0.239742	0.359613	0.479484	0.599355	0.719226	0.839097	0.958968	1.07884	1.19871	1.31858	1.43845	1.55832	1.67819	1.79807	1.91794	2.03781	2.15768	2.27755	2.39742	2.51729	2.63716	2.75703	2.8769	2.99677	3.11665	3.23652	3.35639	3.47626	3.59613	3.716	3.83587	3.95574	4.07561	4.19548	4.31536	4.43523	4.5551	4.67497	4.79484		#N/A	#N/A	#N/A	#N/A	#N/A	1.5
NDNS644	38	3.5247	0.035247	0.070494	0.105741	0.140988	0.176235	0.211482	0.246729	0.281976	0.317223	0.35247	0.387717	0.422964	0.458211	0.493458	0.528705	0.563952	0.599199	0.634446	0.669693	0.70494	0.740187	0.775434	0.810681	0.845928	0.881175	0.916422	0.951669	0.986916	1.02216	1.05741	1.09266	1.1279	1.16315	1.1984	1.23365	1.26889	1.30414	1.33939	1.37463	1.40988		#N/A	#N/A	#N/A	#N/A	#N/A	#N/A
NDNS645	38	7.4019	0.074019	0.148038	0.222057	0.296076	0.370095	0.444114	0.518133	0.592152	0.666171	0.74019	0.814209	0.888228	0.962247	1.03627	1.11029	1.1843	1.25832	1.33234	1.40636	1.48038	1.5544	1.62842	1.70244	1.77646	1.85048	1.92449	1.99851	2.07253	2.14655	2.22057	2.29459	2.36861	2.44263	2.51665	2.59066	2.66468	2.7387	2.81272	2.88674	2.96076		#N/A	#N/A	#N/A	#N/A	#N/A	#N/A
NDNS654	40	8.6014	0.086014	0.172028	0.258042	0.344056	0.43007	0.516084	0.602098	0.688112	0.774126	0.86014	0.946154	1.03217	1.11818	1.2042	1.29021	1.37622	1.46224	1.54825	1.63427	1.72028	1.80629	1.89231	1.97832	2.06434	2.15035	2.23636	2.32238	2.40839	2.49441	2.58042	2.66643	2.75245	2.83846	2.92448	3.01049	3.0965	3.18252	3.26853	3.35455	3.44056		#N/A	#N/A	#N/A	#N/A	#N/A	#N/A
NDNS685	51	4.4197	0.044197	0.088394	0.132591	0.176788	0.220985	0.265182	0.309379	0.353576	0.397773	0.44197	0.486167	0.530364	0.574561	0.618758	0.662955	0.707152	0.751349	0.795546	0.839743	0.88394	0.928137	0.972334	1.01653	1.06073	1.10492	1.14912	1.19332	1.23752	1.28171	1.32591	1.37011	1.4143	1.4585	1.5027	1.54689	1.59109	1.63529	1.67949	1.72368	1.76788		#N/A	#N/A	#N/A	#N/A	#N/A	#N/A
NDNS693	53	15.1634	0.151634	0.303268	0.454902	0.606536	0.75817	0.909804	1.06144	1.21307	1.36471	1.51634	1.66797	1.81961	1.97124	2.12288	2.27451	2.42614	2.57778	2.72941	2.88105	3.03268	3.18431	3.33595	3.48758	3.63922	3.79085	3.94248	4.09412	4.24575	4.39739	4.54902	4.70065	4.85229	5.00392	5.15556	5.30719	5.45882	5.61046	5.76209	5.91373	6.06536		#N/A	#N/A	#N/A	#N/A	2.5	8.5
NDNS741	89	8.2298	0.082298	0.164596	0.246894	0.329192	0.41149	0.493788	0.576086	0.658384	0.740682	0.82298	0.905278	0.987576	1.06987	1.15217	1.23447	1.31677	1.39907	1.48136	1.56366	1.64596	1.72826	1.81056	1.89285	1.97515	2.05745	2.13975	2.22205	2.30434	2.38664	2.46894	2.55124	2.63354	2.71583	2.79813	2.88043	2.96273	3.04503	3.12732	3.20962	3.29192		#N/A	#N/A	#N/A	#N/A	#N/A	#N/A
NDNS754	132	12.3371	0.123371	0.246742	0.370113	0.493484	0.616855	0.740226	0.863597	0.986968	1.11034	1.23371	1.35708	1.48045	1.60382	1.72719	1.85057	1.97394	2.09731	2.22068	2.34405	2.46742	2.59079	2.71416	2.83753	2.9609	3.08427	3.20765	3.33102	3.45439	3.57776	3.70113	3.8245	3.94787	4.07124	4.19461	4.31799	4.44136	4.56473	4.6881	4.81147	4.93484		#N/A	#N/A	#N/A	#N/A	#N/A	2
NDNS497	5	14.7324	0.147324	0.294648	0.441972	0.589296	0.73662	0.883944	1.03127	1.17859	1.32592	1.47324	1.62056	1.76789	1.91521	2.06254	2.20986	2.35718	2.50451	2.65183	2.79916	2.94648	3.0938	3.24113	3.38845	3.53578	3.6831	3.83042	3.97775	4.12507	4.2724	4.41972	4.56704	4.71437	4.86169	5.00902	5.15634	5.30366	5.45099	5.59831	5.74564	5.89296		#N/A	#N/A	#N/A	#N/A	2	7
NDNS554	19	6.4675	0.064675	0.12935	0.194025	0.2587	0.323375	0.38805	0.452725	0.5174	0.582075	0.64675	0.711425	0.7761	0.840775	0.90545	0.970125	1.0348	1.09947	1.16415	1.22883	1.2935	1.35817	1.42285	1.48752	1.5522	1.61688	1.68155	1.74622	1.8109	1.87557	1.94025	2.00493	2.0696	2.13428	2.19895	2.26363	2.3283	2.39298	2.45765	2.52233	2.587		#N/A	#N/A	#N/A	#N/A	#N/A	#N/A
NDNS563	21	2.5396	0.025396	0.050792	0.076188	0.101584	0.12698	0.152376	0.177772	0.203168	0.228564	0.25396	0.279356	0.304752	0.330148	0.355544	0.38094	0.406336	0.431732	0.457128	0.482524	0.50792	0.533316	0.558712	0.584108	0.609504	0.6349	0.660296	0.685692	0.711088	0.736484	0.76188	0.787276	0.812672	0.838068	0.863464	0.88886	0.914256	0.939652	0.965048	0.990444	1.01584		#N/A	#N/A	#N/A	#N/A	#N/A	#N/A
NDNS594	28	10.6178	0.106178	0.212356	0.318534	0.424712	0.53089	0.637068	0.743246	0.849424	0.955602	1.06178	1.16796	1.27414	1.38031	1.48649	1.59267	1.69885	1.80503	1.9112	2.01738	2.12356	2.22974	2.33592	2.44209	2.54827	2.65445	2.76063	2.86681	2.97298	3.07916	3.18534	3.29152	3.3977	3.50387	3.61005	3.71623	3.82241	3.92859	4.03476	4.14094	4.24712		#N/A	#N/A	#N/A	#N/A	#N/A	#N/A
NDNS613	31	17.3003	0.173003	0.346006	0.519009	0.692012	0.865015	1.03802	1.21102	1.38402	1.55703	1.73003	1.90303	2.07604	2.24904	2.42204	2.59505	2.76805	2.94105	3.11405	3.28706	3.46006	3.63306	3.80607	3.97907	4.15207	4.32508	4.49808	4.67108	4.84408	5.01709	5.19009	5.36309	5.5361	5.7091	5.8821	6.05511	6.22811	6.40111	6.57411	6.74712	6.92012		#N/A	#N/A	#N/A	1	6	17
NDNS637	37	9.2565	0.092565	0.18513	0.277695	0.37026	0.462825	0.55539	0.647955	0.74052	0.833085	0.92565	1.01822	1.11078	1.20335	1.29591	1.38848	1.48104	1.5736	1.66617	1.75874	1.8513	1.94387	2.03643	2.129	2.22156	2.31413	2.40669	2.49926	2.59182	2.68439	2.77695	2.86952	2.96208	3.05465	3.14721	3.23978	3.33234	3.42491	3.51747	3.61004	3.7026		#N/A	#N/A	#N/A	#N/A	#N/A	#N/A
NDNS640	38	10.5054	0.105054	0.210108	0.315162	0.420216	0.52527	0.630324	0.735378	0.840432	0.945486	1.05054	1.15559	1.26065	1.3657	1.47076	1.57581	1.68086	1.78592	1.89097	1.99603	2.10108	2.20613	2.31119	2.41624	2.5213	2.62635	2.7314	2.83646	2.94151	3.04657	3.15162	3.25667	3.36173	3.46678	3.57184	3.67689	3.78194	3.887	3.99205	4.09711	4.20216		#N/A	#N/A	#N/A	#N/A	#N/A	#N/A
NDNS642	38	14.2365	0.142365	0.28473	0.427095	0.56946	0.711825	0.85419	0.996555	1.13892	1.28129	1.42365	1.56601	1.70838	1.85075	1.99311	2.13548	2.27784	2.42021	2.56257	2.70493	2.8473	2.98967	3.13203	3.2744	3.41676	3.55912	3.70149	3.84385	3.98622	4.12859	4.27095	4.41331	4.55568	4.69804	4.84041	4.98278	5.12514	5.2675	5.40987	5.55223	5.6946		#N/A	#N/A	#N/A	#N/A	1.5	5.5
NDNS651	40	11.8087	0.118087	0.236174	0.354261	0.472348	0.590435	0.708522	0.826609	0.944696	1.06278	1.18087	1.29896	1.41704	1.53513	1.65322	1.77131	1.88939	2.00748	2.12557	2.24365	2.36174	2.47983	2.59791	2.716	2.83409	2.95217	3.07026	3.18835	3.30644	3.42452	3.54261	3.6607	3.77878	3.89687	4.01496	4.13305	4.25113	4.36922	4.48731	4.60539	4.72348		#N/A	#N/A	#N/A	#N/A	#N/A	1
NDNS652	40	8.1058	0.081058	0.162116	0.243174	0.324232	0.40529	0.486348	0.567406	0.648464	0.729522	0.81058	0.891638	0.972696	1.05375	1.13481	1.21587	1.29693	1.37799	1.45904	1.5401	1.62116	1.70222	1.78328	1.86433	1.94539	2.02645	2.10751	2.18857	2.26962	2.35068	2.43174	2.5128	2.59386	2.67491	2.75597	2.83703	2.91809	2.99915	3.0802	3.16126	3.24232		#N/A	#N/A	#N/A	#N/A	#N/A	#N/A
NDNS656	41	12.3063	0.123063	0.246126	0.369189	0.492252	0.615315	0.738378	0.861441	0.984504	1.10757	1.23063	1.35369	1.47676	1.59982	1.72288	1.84595	1.96901	2.09207	2.21513	2.3382	2.46126	2.58432	2.70739	2.83045	2.95351	3.07658	3.19964	3.3227	3.44576	3.56883	3.69189	3.81495	3.93802	4.06108	4.18414	4.3072	4.43027	4.55333	4.67639	4.79946	4.92252		#N/A	#N/A	#N/A	#N/A	#N/A	2
NDNS723	69	10.1401	0.101401	0.202802	0.304203	0.405604	0.507005	0.608406	0.709807	0.811208	0.912609	1.01401	1.11541	1.21681	1.31821	1.41961	1.52102	1.62242	1.72382	1.82522	1.92662	2.02802	2.12942	2.23082	2.33222	2.43362	2.53503	2.63643	2.73783	2.83923	2.94063	3.04203	3.14343	3.24483	3.34623	3.44763	3.54903	3.65044	3.75184	3.85324	3.95464	4.05604		#N/A	#N/A	#N/A	#N/A	#N/A	#N/A
NDNS729	76	8.7361	0.087361	0.174722	0.262083	0.349444	0.436805	0.524166	0.611527	0.698888	0.786249	0.87361	0.960971	1.04833	1.13569	1.22305	1.31042	1.39778	1.48514	1.5725	1.65986	1.74722	1.83458	1.92194	2.0093	2.09666	2.18403	2.27139	2.35875	2.44611	2.53347	2.62083	2.70819	2.79555	2.88291	2.97027	3.05764	3.145	3.23236	3.31972	3.40708	3.49444		#N/A	#N/A	#N/A	#N/A	#N/A	#N/A
NDNS757	145	11.1714	0.111714	0.223428	0.335142	0.446856	0.55857	0.670284	0.781998	0.893712	1.00543	1.11714	1.22885	1.34057	1.45228	1.564	1.67571	1.78742	1.89914	2.01085	2.12257	2.23428	2.34599	2.45771	2.56942	2.68114	2.79285	2.90456	3.01628	3.12799	3.23971	3.35142	3.46313	3.57485	3.68656	3.79828	3.90999	4.0217	4.13342	4.24513	4.35685	4.46856		#N/A	#N/A	#N/A	#N/A	#N/A	0.5
NDNS759	150	6.2709	0.062709	0.125418	0.188127	0.250836	0.313545	0.376254	0.438963	0.501672	0.564381	0.62709	0.689799	0.752508	0.815217	0.877926	0.940635	1.00334	1.06605	1.12876	1.19147	1.25418	1.31689	1.3796	1.44231	1.50502	1.56773	1.63043	1.69314	1.75585	1.81856	1.88127	1.94398	2.00669	2.0694	2.13211	2.19482	2.25752	2.32023	2.38294	2.44565	2.50836		#N/A	#N/A	#N/A	#N/A	#N/A	#N/A
NDNS499	6	11.2965	0.112965	0.22593	0.338895	0.45186	0.564825	0.67779	0.790755	0.90372	1.01668	1.12965	1.24262	1.35558	1.46854	1.58151	1.69447	1.80744	1.92041	2.03337	2.14634	2.2593	2.37227	2.48523	2.5982	2.71116	2.82413	2.93709	3.05005	3.16302	3.27598	3.38895	3.50192	3.61488	3.72784	3.84081	3.95377	4.06674	4.17971	4.29267	4.40564	4.5186		#N/A	#N/A	#N/A	#N/A	#N/A	0.5
NDNS518	12	7.125	0.07125	0.1425	0.21375	0.285	0.35625	0.4275	0.49875	0.57	0.64125	0.7125	0.78375	0.855	0.92625	0.9975	1.06875	1.14	1.21125	1.2825	1.35375	1.425	1.49625	1.5675	1.63875	1.71	1.78125	1.8525	1.92375	1.995	2.06625	2.1375	2.20875	2.28	2.35125	2.4225	2.49375	2.565	2.63625	2.7075	2.77875	2.85		#N/A	#N/A	#N/A	#N/A	#N/A	#N/A
NDNS525	14	1.6355	0.016355	0.03271	0.049065	0.06542	0.081775	0.09813	0.114485	0.13084	0.147195	0.16355	0.179905	0.19626	0.212615	0.22897	0.245325	0.26168	0.278035	0.29439	0.310745	0.3271	0.343455	0.35981	0.376165	0.39252	0.408875	0.42523	0.441585	0.45794	0.474295	0.49065	0.507005	0.52336	0.539715	0.55607	0.572425	0.58878	0.605135	0.62149	0.637845	0.6542		#N/A	#N/A	#N/A	#N/A	#N/A	#N/A
NDNS530	14	14.9882	0.149882	0.299764	0.449646	0.599528	0.74941	0.899292	1.04917	1.19906	1.34894	1.49882	1.6487	1.79858	1.94847	2.09835	2.24823	2.39811	2.54799	2.69788	2.84776	2.99764	3.14752	3.2974	3.44729	3.59717	3.74705	3.89693	4.04681	4.1967	4.34658	4.49646	4.64634	4.79622	4.94611	5.09599	5.24587	5.39575	5.54563	5.69552	5.8454	5.99528		#N/A	#N/A	#N/A	#N/A	2	8
NDNS555	19	9.5065	0.095065	0.19013	0.285195	0.38026	0.475325	0.57039	0.665455	0.76052	0.855585	0.95065	1.04572	1.14078	1.23585	1.33091	1.42598	1.52104	1.61611	1.71117	1.80624	1.9013	1.99637	2.09143	2.1865	2.28156	2.37663	2.47169	2.56676	2.66182	2.75689	2.85195	2.94701	3.04208	3.13715	3.23221	3.32728	3.42234	3.51741	3.61247	3.70754	3.8026		#N/A	#N/A	#N/A	#N/A	#N/A	#N/A
NDNS556	19	9.1282	0.091282	0.182564	0.273846	0.365128	0.45641	0.547692	0.638974	0.730256	0.821538	0.91282	1.0041	1.09538	1.18667	1.27795	1.36923	1.46051	1.55179	1.64308	1.73436	1.82564	1.91692	2.0082	2.09949	2.19077	2.28205	2.37333	2.46461	2.5559	2.64718	2.73846	2.82974	2.92102	3.01231	3.10359	3.19487	3.28615	3.37743	3.46872	3.56	3.65128		#N/A	#N/A	#N/A	#N/A	#N/A	#N/A
NDNS571	23	6.3079	0.063079	0.126158	0.189237	0.252316	0.315395	0.378474	0.441553	0.504632	0.567711	0.63079	0.693869	0.756948	0.820027	0.883106	0.946185	1.00926	1.07234	1.13542	1.1985	1.26158	1.32466	1.38774	1.45082	1.5139	1.57698	1.64005	1.70313	1.76621	1.82929	1.89237	1.95545	2.01853	2.08161	2.14469	2.20777	2.27084	2.33392	2.397	2.46008	2.52316		#N/A	#N/A	#N/A	#N/A	#N/A	#N/A
NDNS574	24	10.0002	0.100002	0.200004	0.300006	0.400008	0.50001	0.600012	0.700014	0.800016	0.900018	1.00002	1.10002	1.20002	1.30003	1.40003	1.50003	1.60003	1.70003	1.80004	1.90004	2.00004	2.10004	2.20004	2.30005	2.40005	2.50005	2.60005	2.70005	2.80006	2.90006	3.00006	3.10006	3.20006	3.30007	3.40007	3.50007	3.60007	3.70007	3.80008	3.90008	4.00008		#N/A	#N/A	#N/A	#N/A	#N/A	#N/A
NDNS597	29	9.5955	0.095955	0.19191	0.287865	0.38382	0.479775	0.57573	0.671685	0.76764	0.863595	0.95955	1.0555	1.15146	1.24741	1.34337	1.43932	1.53528	1.63123	1.72719	1.82314	1.9191	2.01505	2.11101	2.20696	2.30292	2.39887	2.49483	2.59078	2.68674	2.78269	2.87865	2.9746	3.07056	3.16651	3.26247	3.35842	3.45438	3.55034	3.64629	3.74224	3.8382		#N/A	#N/A	#N/A	#N/A	#N/A	#N/A
NDNS626	34	19.6839	0.196839	0.393678	0.590517	0.787356	0.984195	1.18103	1.37787	1.57471	1.77155	1.96839	2.16523	2.36207	2.55891	2.75575	2.95259	3.14942	3.34626	3.5431	3.73994	3.93678	4.13362	4.33046	4.5273	4.72414	4.92098	5.11781	5.31465	5.51149	5.70833	5.90517	6.10201	6.29885	6.49569	6.69253	6.88937	7.0862	7.28304	7.47988	7.67672	7.87356		#N/A	#N/A	#N/A	3.5	13.5	30
NDNS649	40	11.0421	0.110421	0.220842	0.331263	0.441684	0.552105	0.662526	0.772947	0.883368	0.993789	1.10421	1.21463	1.32505	1.43547	1.54589	1.65631	1.76674	1.87716	1.98758	2.098	2.20842	2.31884	2.42926	2.53968	2.6501	2.76052	2.87095	2.98137	3.09179	3.20221	3.31263	3.42305	3.53347	3.64389	3.75431	3.86474	3.97516	4.08558	4.196	4.30642	4.41684		#N/A	#N/A	#N/A	#N/A	#N/A	0
NDNS680	48	20.3201	0.203201	0.406402	0.609603	0.812804	1.01601	1.21921	1.42241	1.62561	1.82881	2.03201	2.23521	2.43841	2.64161	2.84481	3.04801	3.25122	3.45442	3.65762	3.86082	4.06402	4.26722	4.47042	4.67362	4.87682	5.08003	5.28323	5.48643	5.68963	5.89283	6.09603	6.29923	6.50243	6.70563	6.90883	7.11203	7.31524	7.51844	7.72164	7.92484	8.12804		#N/A	#N/A	#N/A	4	15.5	33.5
NDNS687	51	12.3788	0.123788	0.247576	0.371364	0.495152	0.61894	0.742728	0.866516	0.990304	1.11409	1.23788	1.36167	1.48546	1.60924	1.73303	1.85682	1.98061	2.1044	2.22818	2.35197	2.47576	2.59955	2.72334	2.84712	2.97091	3.0947	3.21849	3.34228	3.46606	3.58985	3.71364	3.83743	3.96122	4.085	4.20879	4.33258	4.45637	4.58016	4.70394	4.82773	4.95152		#N/A	#N/A	#N/A	#N/A	#N/A	2
NDNS698	55	15.9272	0.159272	0.318544	0.477816	0.637088	0.79636	0.955632	1.1149	1.27418	1.43345	1.59272	1.75199	1.91126	2.07054	2.22981	2.38908	2.54835	2.70762	2.8669	3.02617	3.18544	3.34471	3.50398	3.66326	3.82253	3.9818	4.14107	4.30034	4.45962	4.61889	4.77816	4.93743	5.0967	5.25598	5.41525	5.57452	5.73379	5.89306	6.05234	6.21161	6.37088		#N/A	#N/A	#N/A	#N/A	3.5	11.5
NDNS702	57	9.3952	0.093952	0.187904	0.281856	0.375808	0.46976	0.563712	0.657664	0.751616	0.845568	0.93952	1.03347	1.12742	1.22138	1.31533	1.40928	1.50323	1.59718	1.69114	1.78509	1.87904	1.97299	2.06694	2.1609	2.25485	2.3488	2.44275	2.5367	2.63066	2.72461	2.81856	2.91251	3.00646	3.10042	3.19437	3.28832	3.38227	3.47622	3.57018	3.66413	3.75808		#N/A	#N/A	#N/A	#N/A	#N/A	#N/A
NDNS705	58	5.1556	0.051556	0.103112	0.154668	0.206224	0.25778	0.309336	0.360892	0.412448	0.464004	0.51556	0.567116	0.618672	0.670228	0.721784	0.77334	0.824896	0.876452	0.928008	0.979564	1.03112	1.08268	1.13423	1.18579	1.23734	1.2889	1.34046	1.39201	1.44357	1.49512	1.54668	1.59824	1.64979	1.70135	1.7529	1.80446	1.85602	1.90757	1.95913	2.01068	2.06224		#N/A	#N/A	#N/A	#N/A	#N/A	#N/A
NDNS707	59	7.2476	0.072476	0.144952	0.217428	0.289904	0.36238	0.434856	0.507332	0.579808	0.652284	0.72476	0.797236	0.869712	0.942188	1.01466	1.08714	1.15962	1.23209	1.30457	1.37704	1.44952	1.522	1.59447	1.66695	1.73942	1.8119	1.88438	1.95685	2.02933	2.1018	2.17428	2.24676	2.31923	2.39171	2.46418	2.53666	2.60914	2.68161	2.75409	2.82656	2.89904		#N/A	#N/A	#N/A	#N/A	#N/A	#N/A
NDNS739	87	11.1496	0.111496	0.222992	0.334488	0.445984	0.55748	0.668976	0.780472	0.891968	1.00346	1.11496	1.22646	1.33795	1.44945	1.56094	1.67244	1.78394	1.89543	2.00693	2.11842	2.22992	2.34142	2.45291	2.56441	2.6759	2.7874	2.8989	3.01039	3.12189	3.23338	3.34488	3.45638	3.56787	3.67937	3.79086	3.90236	4.01386	4.12535	4.23685	4.34834	4.45984		#N/A	#N/A	#N/A	#N/A	#N/A	0.5
NDNS749	112	8.3768	0.083768	0.167536	0.251304	0.335072	0.41884	0.502608	0.586376	0.670144	0.753912	0.83768	0.921448	1.00522	1.08898	1.17275	1.25652	1.34029	1.42406	1.50782	1.59159	1.67536	1.75913	1.8429	1.92666	2.01043	2.0942	2.17797	2.26174	2.3455	2.42927	2.51304	2.59681	2.68058	2.76434	2.84811	2.93188	3.01565	3.09942	3.18318	3.26695	3.35072		#N/A	#N/A	#N/A	#N/A	#N/A	#N/A
NDNS545	18	10.9803	0.109803	0.219606	0.329409	0.439212	0.549015	0.658818	0.768621	0.878424	0.988227	1.09803	1.20783	1.31764	1.42744	1.53724	1.64704	1.75685	1.86665	1.97645	2.08626	2.19606	2.30586	2.41567	2.52547	2.63527	2.74507	2.85488	2.96468	3.07448	3.18429	3.29409	3.40389	3.5137	3.6235	3.7333	3.8431	3.95291	4.06271	4.17251	4.28232	4.39212		#N/A	#N/A	#N/A	#N/A	#N/A	0
NDNS576	24	11.0667	0.110667	0.221334	0.332001	0.442668	0.553335	0.664002	0.774669	0.885336	0.996003	1.10667	1.21734	1.328	1.43867	1.54934	1.66001	1.77067	1.88134	1.99201	2.10267	2.21334	2.32401	2.43467	2.54534	2.65601	2.76668	2.87734	2.98801	3.09868	3.20934	3.32001	3.43068	3.54134	3.65201	3.76268	3.87335	3.98401	4.09468	4.20535	4.31601	4.42668		#N/A	#N/A	#N/A	#N/A	#N/A	0
NDNS579	25	10.6853	0.106853	0.213706	0.320559	0.427412	0.534265	0.641118	0.747971	0.854824	0.961677	1.06853	1.17538	1.28224	1.38909	1.49594	1.60279	1.70965	1.8165	1.92335	2.03021	2.13706	2.24391	2.35077	2.45762	2.56447	2.67132	2.77818	2.88503	2.99188	3.09874	3.20559	3.31244	3.4193	3.52615	3.633	3.73985	3.84671	3.95356	4.06041	4.16727	4.27412		#N/A	#N/A	#N/A	#N/A	#N/A	0
NDNS593	27	10.5922	0.105922	0.211844	0.317766	0.423688	0.52961	0.635532	0.741454	0.847376	0.953298	1.05922	1.16514	1.27106	1.37699	1.48291	1.58883	1.69475	1.80067	1.9066	2.01252	2.11844	2.22436	2.33028	2.43621	2.54213	2.64805	2.75397	2.85989	2.96582	3.07174	3.17766	3.28358	3.3895	3.49543	3.60135	3.70727	3.81319	3.91911	4.02504	4.13096	4.23688		#N/A	#N/A	#N/A	#N/A	#N/A	#N/A
NDNS633	35	7.2356	0.072356	0.144712	0.217068	0.289424	0.36178	0.434136	0.506492	0.578848	0.651204	0.72356	0.795916	0.868272	0.940628	1.01298	1.08534	1.1577	1.23005	1.30241	1.37476	1.44712	1.51948	1.59183	1.66419	1.73654	1.8089	1.88126	1.95361	2.02597	2.09832	2.17068	2.24304	2.31539	2.38775	2.4601	2.53246	2.60482	2.67717	2.74953	2.82188	2.89424		#N/A	#N/A	#N/A	#N/A	#N/A	#N/A
NDNS677	47	10.0541	0.100541	0.201082	0.301623	0.402164	0.502705	0.603246	0.703787	0.804328	0.904869	1.00541	1.10595	1.20649	1.30703	1.40757	1.50811	1.60866	1.7092	1.80974	1.91028	2.01082	2.11136	2.2119	2.31244	2.41298	2.51353	2.61407	2.71461	2.81515	2.91569	3.01623	3.11677	3.21731	3.31785	3.41839	3.51894	3.61948	3.72002	3.82056	3.9211	4.02164		#N/A	#N/A	#N/A	#N/A	#N/A	#N/A
NDNS695	54	10.7894	0.107894	0.215788	0.323682	0.431576	0.53947	0.647364	0.755258	0.863152	0.971046	1.07894	1.18683	1.29473	1.40262	1.51052	1.61841	1.7263	1.8342	1.94209	2.04999	2.15788	2.26577	2.37367	2.48156	2.58946	2.69735	2.80524	2.91314	3.02103	3.12893	3.23682	3.34471	3.45261	3.5605	3.6684	3.77629	3.88418	3.99208	4.09997	4.20787	4.31576		#N/A	#N/A	#N/A	#N/A	#N/A	0
NDNS501	8	13.0281	0.130281	0.260562	0.390843	0.521124	0.651405	0.781686	0.911967	1.04225	1.17253	1.30281	1.43309	1.56337	1.69365	1.82393	1.95422	2.0845	2.21478	2.34506	2.47534	2.60562	2.7359	2.86618	2.99646	3.12674	3.25703	3.38731	3.51759	3.64787	3.77815	3.90843	4.03871	4.16899	4.29927	4.42955	4.55983	4.69012	4.8204	4.95068	5.08096	5.21124		#N/A	#N/A	#N/A	#N/A	0	3
NDNS542	17	11.4701	0.114701	0.229402	0.344103	0.458804	0.573505	0.688206	0.802907	0.917608	1.03231	1.14701	1.26171	1.37641	1.49111	1.60581	1.72052	1.83522	1.94992	2.06462	2.17932	2.29402	2.40872	2.52342	2.63812	2.75282	2.86753	2.98223	3.09693	3.21163	3.32633	3.44103	3.55573	3.67043	3.78513	3.89983	4.01454	4.12924	4.24394	4.35864	4.47334	4.58804		#N/A	#N/A	#N/A	#N/A	#N/A	1
NDNS584	25	6.887	0.06887	0.13774	0.20661	0.27548	0.34435	0.41322	0.48209	0.55096	0.61983	0.6887	0.75757	0.82644	0.89531	0.96418	1.03305	1.10192	1.17079	1.23966	1.30853	1.3774	1.44627	1.51514	1.58401	1.65288	1.72175	1.79062	1.85949	1.92836	1.99723	2.0661	2.13497	2.20384	2.27271	2.34158	2.41045	2.47932	2.54819	2.61706	2.68593	2.7548		#N/A	#N/A	#N/A	#N/A	#N/A	#N/A
NDNS619	32	13.8541	0.138541	0.277082	0.415623	0.554164	0.692705	0.831246	0.969787	1.10833	1.24687	1.38541	1.52395	1.66249	1.80103	1.93957	2.07812	2.21666	2.3552	2.49374	2.63228	2.77082	2.90936	3.0479	3.18644	3.32498	3.46353	3.60207	3.74061	3.87915	4.01769	4.15623	4.29477	4.43331	4.57185	4.71039	4.84893	4.98748	5.12602	5.26456	5.4031	5.54164		#N/A	#N/A	#N/A	#N/A	1	5
NDNS648	39	11.924	0.11924	0.23848	0.35772	0.47696	0.5962	0.71544	0.83468	0.95392	1.07316	1.1924	1.31164	1.43088	1.55012	1.66936	1.7886	1.90784	2.02708	2.14632	2.26556	2.3848	2.50404	2.62328	2.74252	2.86176	2.981	3.10024	3.21948	3.33872	3.45796	3.5772	3.69644	3.81568	3.93492	4.05416	4.1734	4.29264	4.41188	4.53112	4.65036	4.7696		#N/A	#N/A	#N/A	#N/A	#N/A	1.5
NDNS696	55	13.7131	0.137131	0.274262	0.411393	0.548524	0.685655	0.822786	0.959917	1.09705	1.23418	1.37131	1.50844	1.64557	1.7827	1.91983	2.05696	2.1941	2.33123	2.46836	2.60549	2.74262	2.87975	3.01688	3.15401	3.29114	3.42828	3.56541	3.70254	3.83967	3.9768	4.11393	4.25106	4.38819	4.52532	4.66245	4.79959	4.93672	5.07385	5.21098	5.34811	5.48524		#N/A	#N/A	#N/A	#N/A	0.5	4.5
NDNS720	66	11.5294	0.115294	0.230588	0.345882	0.461176	0.57647	0.691764	0.807058	0.922352	1.03765	1.15294	1.26823	1.38353	1.49882	1.61412	1.72941	1.8447	1.96	2.07529	2.19059	2.30588	2.42117	2.53647	2.65176	2.76706	2.88235	2.99764	3.11294	3.22823	3.34353	3.45882	3.57411	3.68941	3.8047	3.92	4.03529	4.15058	4.26588	4.38117	4.49647	4.61176		#N/A	#N/A	#N/A	#N/A	#N/A	1
NDNS508	11	15.4419	0.154419	0.308838	0.463257	0.617676	0.772095	0.926514	1.08093	1.23535	1.38977	1.54419	1.69861	1.85303	2.00745	2.16187	2.31629	2.4707	2.62512	2.77954	2.93396	3.08838	3.2428	3.39722	3.55164	3.70606	3.86048	4.01489	4.16931	4.32373	4.47815	4.63257	4.78699	4.94141	5.09583	5.25025	5.40466	5.55908	5.7135	5.86792	6.02234	6.17676		#N/A	#N/A	#N/A	#N/A	3	9.5
NDNS515	12	11.8802	0.118802	0.237604	0.356406	0.475208	0.59401	0.712812	0.831614	0.950416	1.06922	1.18802	1.30682	1.42562	1.54443	1.66323	1.78203	1.90083	2.01963	2.13844	2.25724	2.37604	2.49484	2.61364	2.73245	2.85125	2.97005	3.08885	3.20765	3.32646	3.44526	3.56406	3.68286	3.80166	3.92047	4.03927	4.15807	4.27687	4.39567	4.51448	4.63328	4.75208		#N/A	#N/A	#N/A	#N/A	#N/A	1.5
NDNS517	12	9.2055	0.092055	0.18411	0.276165	0.36822	0.460275	0.55233	0.644385	0.73644	0.828495	0.92055	1.0126	1.10466	1.19672	1.28877	1.38083	1.47288	1.56494	1.65699	1.74905	1.8411	1.93316	2.02521	2.11727	2.20932	2.30138	2.39343	2.48549	2.57754	2.6696	2.76165	2.8537	2.94576	3.03782	3.12987	3.22193	3.31398	3.40604	3.49809	3.59015	3.6822		#N/A	#N/A	#N/A	#N/A	#N/A	#N/A
NDNS539	16	10.0308	0.100308	0.200616	0.300924	0.401232	0.50154	0.601848	0.702156	0.802464	0.902772	1.00308	1.10339	1.2037	1.304	1.40431	1.50462	1.60493	1.70524	1.80554	1.90585	2.00616	2.10647	2.20678	2.30708	2.40739	2.5077	2.60801	2.70832	2.80862	2.90893	3.00924	3.10955	3.20986	3.31016	3.41047	3.51078	3.61109	3.7114	3.8117	3.91201	4.01232		#N/A	#N/A	#N/A	#N/A	#N/A	#N/A
NDNS575	24	12.9349	0.129349	0.258698	0.388047	0.517396	0.646745	0.776094	0.905443	1.03479	1.16414	1.29349	1.42284	1.55219	1.68154	1.81089	1.94024	2.06958	2.19893	2.32828	2.45763	2.58698	2.71633	2.84568	2.97503	3.10438	3.23373	3.36307	3.49242	3.62177	3.75112	3.88047	4.00982	4.13917	4.26852	4.39787	4.52722	4.65656	4.78591	4.91526	5.04461	5.17396		#N/A	#N/A	#N/A	#N/A	0	3
NDNS592	27	8.4318	0.084318	0.168636	0.252954	0.337272	0.42159	0.505908	0.590226	0.674544	0.758862	0.84318	0.927498	1.01182	1.09613	1.18045	1.26477	1.34909	1.43341	1.51772	1.60204	1.68636	1.77068	1.855	1.93931	2.02363	2.10795	2.19227	2.27659	2.3609	2.44522	2.52954	2.61386	2.69818	2.78249	2.86681	2.95113	3.03545	3.11977	3.20408	3.2884	3.37272		#N/A	#N/A	#N/A	#N/A	#N/A	#N/A
NDNS603	29	8.225	0.08225	0.1645	0.24675	0.329	0.41125	0.4935	0.57575	0.658	0.74025	0.8225	0.90475	0.987	1.06925	1.1515	1.23375	1.316	1.39825	1.4805	1.56275	1.645	1.72725	1.8095	1.89175	1.974	2.05625	2.1385	2.22075	2.303	2.38525	2.4675	2.54975	2.632	2.71425	2.7965	2.87875	2.961	3.04325	3.1255	3.20775	3.29		#N/A	#N/A	#N/A	#N/A	#N/A	#N/A
NDNS611	31	7.096	0.07096	0.14192	0.21288	0.28384	0.3548	0.42576	0.49672	0.56768	0.63864	0.7096	0.78056	0.85152	0.92248	0.99344	1.0644	1.13536	1.20632	1.27728	1.34824	1.4192	1.49016	1.56112	1.63208	1.70304	1.774	1.84496	1.91592	1.98688	2.05784	2.1288	2.19976	2.27072	2.34168	2.41264	2.4836	2.55456	2.62552	2.69648	2.76744	2.8384		#N/A	#N/A	#N/A	#N/A	#N/A	#N/A
NDNS636	36	10.7259	0.107259	0.214518	0.321777	0.429036	0.536295	0.643554	0.750813	0.858072	0.965331	1.07259	1.17985	1.28711	1.39437	1.50163	1.60888	1.71614	1.8234	1.93066	2.03792	2.14518	2.25244	2.3597	2.46696	2.57422	2.68147	2.78873	2.89599	3.00325	3.11051	3.21777	3.32503	3.43229	3.53955	3.64681	3.75406	3.86132	3.96858	4.07584	4.1831	4.29036		#N/A	#N/A	#N/A	#N/A	#N/A	0
NDNS672	45	17.43	0.1743	0.3486	0.5229	0.6972	0.8715	1.0458	1.2201	1.3944	1.5687	1.743	1.9173	2.0916	2.2659	2.4402	2.6145	2.7888	2.9631	3.1374	3.3117	3.486	3.6603	3.8346	4.0089	4.1832	4.3575	4.5318	4.7061	4.8804	5.0547	5.229	5.4033	5.5776	5.7519	5.9262	6.1005	6.2748	6.4491	6.6234	6.7977	6.972		#N/A	#N/A	#N/A	1	6.5	18
NDNS709	60	13.4103	0.134103	0.268206	0.402309	0.536412	0.670515	0.804618	0.938721	1.07282	1.20693	1.34103	1.47513	1.60924	1.74334	1.87744	2.01154	2.14565	2.27975	2.41385	2.54796	2.68206	2.81616	2.95027	3.08437	3.21847	3.35257	3.48668	3.62078	3.75488	3.88899	4.02309	4.15719	4.2913	4.4254	4.5595	4.6936	4.82771	4.96181	5.09591	5.23002	5.36412		#N/A	#N/A	#N/A	#N/A	0.5	4
NDNS742	92	13.2353	0.132353	0.264706	0.397059	0.529412	0.661765	0.794118	0.926471	1.05882	1.19118	1.32353	1.45588	1.58824	1.72059	1.85294	1.9853	2.11765	2.25	2.38235	2.51471	2.64706	2.77941	2.91177	3.04412	3.17647	3.30883	3.44118	3.57353	3.70588	3.83824	3.97059	4.10294	4.2353	4.36765	4.5	4.63236	4.76471	4.89706	5.02941	5.16177	5.29412		#N/A	#N/A	#N/A	#N/A	0	3.5
NDNS521	13	10.0091	0.100091	0.200182	0.300273	0.400364	0.500455	0.600546	0.700637	0.800728	0.900819	1.00091	1.101	1.20109	1.30118	1.40127	1.50137	1.60146	1.70155	1.80164	1.90173	2.00182	2.10191	2.202	2.30209	2.40218	2.50228	2.60237	2.70246	2.80255	2.90264	3.00273	3.10282	3.20291	3.303	3.40309	3.50319	3.60328	3.70337	3.80346	3.90355	4.00364		#N/A	#N/A	#N/A	#N/A	#N/A	#N/A
NDNS535	15	12.4501	0.124501	0.249002	0.373503	0.498004	0.622505	0.747006	0.871507	0.996008	1.12051	1.24501	1.36951	1.49401	1.61851	1.74301	1.86752	1.99202	2.11652	2.24102	2.36552	2.49002	2.61452	2.73902	2.86352	2.98802	3.11252	3.23703	3.36153	3.48603	3.61053	3.73503	3.85953	3.98403	4.10853	4.23303	4.35754	4.48204	4.60654	4.73104	4.85554	4.98004		#N/A	#N/A	#N/A	#N/A	#N/A	2
NDNS541	16	7.9685	0.079685	0.15937	0.239055	0.31874	0.398425	0.47811	0.557795	0.63748	0.717165	0.79685	0.876535	0.95622	1.0359	1.11559	1.19527	1.27496	1.35464	1.43433	1.51401	1.5937	1.67338	1.75307	1.83275	1.91244	1.99213	2.07181	2.15149	2.23118	2.31087	2.39055	2.47023	2.54992	2.6296	2.70929	2.78897	2.86866	2.94834	3.02803	3.10772	3.1874		#N/A	#N/A	#N/A	#N/A	#N/A	#N/A
NDNS546	18	10.9601	0.109601	0.219202	0.328803	0.438404	0.548005	0.657606	0.767207	0.876808	0.986409	1.09601	1.20561	1.31521	1.42481	1.53441	1.64402	1.75362	1.86322	1.97282	2.08242	2.19202	2.30162	2.41122	2.52082	2.63042	2.74003	2.84963	2.95923	3.06883	3.17843	3.28803	3.39763	3.50723	3.61683	3.72643	3.83603	3.94564	4.05524	4.16484	4.27444	4.38404		#N/A	#N/A	#N/A	#N/A	#N/A	0
NDNS550	18	8.7754	0.087754	0.175508	0.263262	0.351016	0.43877	0.526524	0.614278	0.702032	0.789786	0.87754	0.965294	1.05305	1.1408	1.22856	1.31631	1.40406	1.49182	1.57957	1.66733	1.75508	1.84283	1.93059	2.01834	2.1061	2.19385	2.2816	2.36936	2.45711	2.54487	2.63262	2.72037	2.80813	2.89588	2.98364	3.07139	3.15914	3.2469	3.33465	3.42241	3.51016		#N/A	#N/A	#N/A	#N/A	#N/A	#N/A
NDNS582	25	14.7171	0.147171	0.294342	0.441513	0.588684	0.735855	0.883026	1.0302	1.17737	1.32454	1.47171	1.61888	1.76605	1.91322	2.06039	2.20757	2.35474	2.50191	2.64908	2.79625	2.94342	3.09059	3.23776	3.38493	3.5321	3.67928	3.82645	3.97362	4.12079	4.26796	4.41513	4.5623	4.70947	4.85664	5.00381	5.15099	5.29816	5.44533	5.5925	5.73967	5.88684		#N/A	#N/A	#N/A	#N/A	2	7
NDNS588	27	12.3376	0.123376	0.246752	0.370128	0.493504	0.61688	0.740256	0.863632	0.987008	1.11038	1.23376	1.35714	1.48051	1.60389	1.72726	1.85064	1.97402	2.09739	2.22077	2.34414	2.46752	2.5909	2.71427	2.83765	2.96102	3.0844	3.20778	3.33115	3.45453	3.5779	3.70128	3.82466	3.94803	4.07141	4.19478	4.31816	4.44154	4.56491	4.68829	4.81166	4.93504		#N/A	#N/A	#N/A	#N/A	#N/A	2
NDNS646	39	5.835	0.05835	0.1167	0.17505	0.2334	0.29175	0.3501	0.40845	0.4668	0.52515	0.5835	0.64185	0.7002	0.75855	0.8169	0.87525	0.9336	0.99195	1.0503	1.10865	1.167	1.22535	1.2837	1.34205	1.4004	1.45875	1.5171	1.57545	1.6338	1.69215	1.7505	1.80885	1.8672	1.92555	1.9839	2.04225	2.1006	2.15895	2.2173	2.27565	2.334		#N/A	#N/A	#N/A	#N/A	#N/A	#N/A
NDNS503	9	9.7244	0.097244	0.194488	0.291732	0.388976	0.48622	0.583464	0.680708	0.777952	0.875196	0.97244	1.06968	1.16693	1.26417	1.36142	1.45866	1.5559	1.65315	1.75039	1.84764	1.94488	2.04212	2.13937	2.23661	2.33386	2.4311	2.52834	2.62559	2.72283	2.82008	2.91732	3.01456	3.11181	3.20905	3.3063	3.40354	3.50078	3.59803	3.69527	3.79252	3.88976		#N/A	#N/A	#N/A	#N/A	#N/A	#N/A
NDNS516	12	20.3406	0.203406	0.406812	0.610218	0.813624	1.01703	1.22044	1.42384	1.62725	1.83065	2.03406	2.23747	2.44087	2.64428	2.84768	3.05109	3.2545	3.4579	3.66131	3.86471	4.06812	4.27153	4.47493	4.67834	4.88174	5.08515	5.28856	5.49196	5.69537	5.89877	6.10218	6.30559	6.50899	6.7124	6.9158	7.11921	7.32262	7.52602	7.72943	7.93283	8.13624		#N/A	#N/A	#N/A	4	15.5	34
NDNS552	18	16.6121	0.166121	0.332242	0.498363	0.664484	0.830605	0.996726	1.16285	1.32897	1.49509	1.66121	1.82733	1.99345	2.15957	2.32569	2.49182	2.65794	2.82406	2.99018	3.1563	3.32242	3.48854	3.65466	3.82078	3.9869	4.15303	4.31915	4.48527	4.65139	4.81751	4.98363	5.14975	5.31587	5.48199	5.64811	5.81424	5.98036	6.14648	6.3126	6.47872	6.64484		#N/A	#N/A	#N/A	0.5	5	14
NDNS558	20	12.7968	0.127968	0.255936	0.383904	0.511872	0.63984	0.767808	0.895776	1.02374	1.15171	1.27968	1.40765	1.53562	1.66358	1.79155	1.91952	2.04749	2.17546	2.30342	2.43139	2.55936	2.68733	2.8153	2.94326	3.07123	3.1992	3.32717	3.45514	3.5831	3.71107	3.83904	3.96701	4.09498	4.22294	4.35091	4.47888	4.60685	4.73482	4.86278	4.99075	5.11872		#N/A	#N/A	#N/A	#N/A	0	2.5
NDNS560	21	8.253	0.08253	0.16506	0.24759	0.33012	0.41265	0.49518	0.57771	0.66024	0.74277	0.8253	0.90783	0.99036	1.07289	1.15542	1.23795	1.32048	1.40301	1.48554	1.56807	1.6506	1.73313	1.81566	1.89819	1.98072	2.06325	2.14578	2.22831	2.31084	2.39337	2.4759	2.55843	2.64096	2.72349	2.80602	2.88855	2.97108	3.05361	3.13614	3.21867	3.3012		#N/A	#N/A	#N/A	#N/A	#N/A	#N/A
NDNS608	31	14.4487	0.144487	0.288974	0.433461	0.577948	0.722435	0.866922	1.01141	1.1559	1.30038	1.44487	1.58936	1.73384	1.87833	2.02282	2.16731	2.31179	2.45628	2.60077	2.74525	2.88974	3.03423	3.17871	3.3232	3.46769	3.61218	3.75666	3.90115	4.04564	4.19012	4.33461	4.4791	4.62358	4.76807	4.91256	5.05704	5.20153	5.34602	5.49051	5.63499	5.77948		#N/A	#N/A	#N/A	#N/A	1.5	6.5
NDNS653	40	7.832	0.07832	0.15664	0.23496	0.31328	0.3916	0.46992	0.54824	0.62656	0.70488	0.7832	0.86152	0.93984	1.01816	1.09648	1.1748	1.25312	1.33144	1.40976	1.48808	1.5664	1.64472	1.72304	1.80136	1.87968	1.958	2.03632	2.11464	2.19296	2.27128	2.3496	2.42792	2.50624	2.58456	2.66288	2.7412	2.81952	2.89784	2.97616	3.05448	3.1328		#N/A	#N/A	#N/A	#N/A	#N/A	#N/A
NDNS678	48	9.9724	0.099724	0.199448	0.299172	0.398896	0.49862	0.598344	0.698068	0.797792	0.897516	0.99724	1.09696	1.19669	1.29641	1.39614	1.49586	1.59558	1.69531	1.79503	1.89476	1.99448	2.0942	2.19393	2.29365	2.39338	2.4931	2.59282	2.69255	2.79227	2.892	2.99172	3.09144	3.19117	3.29089	3.39062	3.49034	3.59006	3.68979	3.78951	3.88924	3.98896		#N/A	#N/A	#N/A	#N/A	#N/A	#N/A
NDNS719	66	6.9517	0.069517	0.139034	0.208551	0.278068	0.347585	0.417102	0.486619	0.556136	0.625653	0.69517	0.764687	0.834204	0.903721	0.973238	1.04275	1.11227	1.18179	1.25131	1.32082	1.39034	1.45986	1.52937	1.59889	1.66841	1.73792	1.80744	1.87696	1.94648	2.01599	2.08551	2.15503	2.22454	2.29406	2.36358	2.43309	2.50261	2.57213	2.64165	2.71116	2.78068		#N/A	#N/A	#N/A	#N/A	#N/A	#N/A
NDNS514	12	7.6109	0.076109	0.152218	0.228327	0.304436	0.380545	0.456654	0.532763	0.608872	0.684981	0.76109	0.837199	0.913308	0.989417	1.06553	1.14163	1.21774	1.29385	1.36996	1.44607	1.52218	1.59829	1.6744	1.75051	1.82662	1.90272	1.97883	2.05494	2.13105	2.20716	2.28327	2.35938	2.43549	2.5116	2.58771	2.66382	2.73992	2.81603	2.89214	2.96825	3.04436		#N/A	#N/A	#N/A	#N/A	#N/A	#N/A
NDNS524	13	14.8527	0.148527	0.297054	0.445581	0.594108	0.742635	0.891162	1.03969	1.18822	1.33674	1.48527	1.6338	1.78232	1.93085	2.07938	2.22791	2.37643	2.52496	2.67349	2.82201	2.97054	3.11907	3.26759	3.41612	3.56465	3.71318	3.8617	4.01023	4.15876	4.30728	4.45581	4.60434	4.75286	4.90139	5.04992	5.19845	5.34697	5.4955	5.64403	5.79255	5.94108		#N/A	#N/A	#N/A	#N/A	2	7.5
NDNS527	14	11.4154	0.114154	0.228308	0.342462	0.456616	0.57077	0.684924	0.799078	0.913232	1.02739	1.14154	1.25569	1.36985	1.484	1.59816	1.71231	1.82646	1.94062	2.05477	2.16893	2.28308	2.39723	2.51139	2.62554	2.7397	2.85385	2.968	3.08216	3.19631	3.31047	3.42462	3.53877	3.65293	3.76708	3.88124	3.99539	4.10954	4.2237	4.33785	4.45201	4.56616		#N/A	#N/A	#N/A	#N/A	#N/A	0.5
NDNS533	15	6.6104	0.066104	0.132208	0.198312	0.264416	0.33052	0.396624	0.462728	0.528832	0.594936	0.66104	0.727144	0.793248	0.859352	0.925456	0.99156	1.05766	1.12377	1.18987	1.25598	1.32208	1.38818	1.45429	1.52039	1.5865	1.6526	1.7187	1.78481	1.85091	1.91702	1.98312	2.04922	2.11533	2.18143	2.24754	2.31364	2.37974	2.44585	2.51195	2.57806	2.64416		#N/A	#N/A	#N/A	#N/A	#N/A	#N/A
NDNS551	18	7.9164	0.079164	0.158328	0.237492	0.316656	0.39582	0.474984	0.554148	0.633312	0.712476	0.79164	0.870804	0.949968	1.02913	1.1083	1.18746	1.26662	1.34579	1.42495	1.50412	1.58328	1.66244	1.74161	1.82077	1.89994	1.9791	2.05826	2.13743	2.21659	2.29576	2.37492	2.45408	2.53325	2.61241	2.69158	2.77074	2.8499	2.92907	3.00823	3.0874	3.16656		#N/A	#N/A	#N/A	#N/A	#N/A	#N/A
NDNS566	22	7.4218	0.074218	0.148436	0.222654	0.296872	0.37109	0.445308	0.519526	0.593744	0.667962	0.74218	0.816398	0.890616	0.964834	1.03905	1.11327	1.18749	1.26171	1.33592	1.41014	1.48436	1.55858	1.6328	1.70701	1.78123	1.85545	1.92967	2.00389	2.0781	2.15232	2.22654	2.30076	2.37498	2.44919	2.52341	2.59763	2.67185	2.74607	2.82028	2.8945	2.96872		#N/A	#N/A	#N/A	#N/A	#N/A	#N/A
NDNS573	23	3.7004	0.037004	0.074008	0.111012	0.148016	0.18502	0.222024	0.259028	0.296032	0.333036	0.37004	0.407044	0.444048	0.481052	0.518056	0.55506	0.592064	0.629068	0.666072	0.703076	0.74008	0.777084	0.814088	0.851092	0.888096	0.9251	0.962104	0.999108	1.03611	1.07312	1.11012	1.14712	1.18413	1.22113	1.25814	1.29514	1.33214	1.36915	1.40615	1.44316	1.48016		#N/A	#N/A	#N/A	#N/A	#N/A	#N/A
NDNS604	29	8.1755	0.081755	0.16351	0.245265	0.32702	0.408775	0.49053	0.572285	0.65404	0.735795	0.81755	0.899305	0.98106	1.06281	1.14457	1.22632	1.30808	1.38983	1.47159	1.55334	1.6351	1.71685	1.79861	1.88036	1.96212	2.04387	2.12563	2.20738	2.28914	2.37089	2.45265	2.53441	2.61616	2.69792	2.77967	2.86142	2.94318	3.02493	3.10669	3.18844	3.2702		#N/A	#N/A	#N/A	#N/A	#N/A	#N/A
NDNS635	36	12.5647	0.125647	0.251294	0.376941	0.502588	0.628235	0.753882	0.879529	1.00518	1.13082	1.25647	1.38212	1.50776	1.63341	1.75906	1.88471	2.01035	2.136	2.26165	2.38729	2.51294	2.63859	2.76423	2.88988	3.01553	3.14118	3.26682	3.39247	3.51812	3.64376	3.76941	3.89506	4.0207	4.14635	4.272	4.39764	4.52329	4.64894	4.77459	4.90023	5.02588		#N/A	#N/A	#N/A	#N/A	#N/A	2.5
NDNS699	56	8.7223	0.087223	0.174446	0.261669	0.348892	0.436115	0.523338	0.610561	0.697784	0.785007	0.87223	0.959453	1.04668	1.1339	1.22112	1.30835	1.39557	1.48279	1.57001	1.65724	1.74446	1.83168	1.91891	2.00613	2.09335	2.18058	2.2678	2.35502	2.44224	2.52947	2.61669	2.70391	2.79114	2.87836	2.96558	3.05281	3.14003	3.22725	3.31447	3.4017	3.48892		#N/A	#N/A	#N/A	#N/A	#N/A	#N/A
NDNS745	98	11.716	0.11716	0.23432	0.35148	0.46864	0.5858	0.70296	0.82012	0.93728	1.05444	1.1716	1.28876	1.40592	1.52308	1.64024	1.7574	1.87456	1.99172	2.10888	2.22604	2.3432	2.46036	2.57752	2.69468	2.81184	2.929	3.04616	3.16332	3.28048	3.39764	3.5148	3.63196	3.74912	3.86628	3.98344	4.1006	4.21776	4.33492	4.45208	4.56924	4.6864		#N/A	#N/A	#N/A	#N/A	#N/A	1
NDNS746	101	7.4411	0.074411	0.148822	0.223233	0.297644	0.372055	0.446466	0.520877	0.595288	0.669699	0.74411	0.818521	0.892932	0.967343	1.04175	1.11616	1.19058	1.26499	1.3394	1.41381	1.48822	1.56263	1.63704	1.71145	1.78586	1.86028	1.93469	2.0091	2.08351	2.15792	2.23233	2.30674	2.38115	2.45556	2.52997	2.60438	2.6788	2.75321	2.82762	2.90203	2.97644		#N/A	#N/A	#N/A	#N/A	#N/A	#N/A
NDNS522	13	9.0494	0.090494	0.180988	0.271482	0.361976	0.45247	0.542964	0.633458	0.723952	0.814446	0.90494	0.995434	1.08593	1.17642	1.26692	1.35741	1.4479	1.5384	1.62889	1.71939	1.80988	1.90037	1.99087	2.08136	2.17186	2.26235	2.35284	2.44334	2.53383	2.62433	2.71482	2.80531	2.89581	2.9863	3.0768	3.16729	3.25778	3.34828	3.43877	3.52927	3.61976		#N/A	#N/A	#N/A	#N/A	#N/A	#N/A
NDNS561	21	11.0895	0.110895	0.22179	0.332685	0.44358	0.554475	0.66537	0.776265	0.88716	0.998055	1.10895	1.21985	1.33074	1.44163	1.55253	1.66342	1.77432	1.88521	1.99611	2.107	2.2179	2.32879	2.43969	2.55058	2.66148	2.77237	2.88327	2.99416	3.10506	3.21595	3.32685	3.43775	3.54864	3.65953	3.77043	3.88132	3.99222	4.10311	4.21401	4.32491	4.4358		#N/A	#N/A	#N/A	#N/A	#N/A	0.5
NDNS587	26	10.7868	0.107868	0.215736	0.323604	0.431472	0.53934	0.647208	0.755076	0.862944	0.970812	1.07868	1.18655	1.29442	1.40228	1.51015	1.61802	1.72589	1.83376	1.94162	2.04949	2.15736	2.26523	2.3731	2.48096	2.58883	2.6967	2.80457	2.91244	3.0203	3.12817	3.23604	3.34391	3.45178	3.55964	3.66751	3.77538	3.88325	3.99112	4.09898	4.20685	4.31472		#N/A	#N/A	#N/A	#N/A	#N/A	0
NDNS591	27	7.5836	0.075836	0.151672	0.227508	0.303344	0.37918	0.455016	0.530852	0.606688	0.682524	0.75836	0.834196	0.910032	0.985868	1.0617	1.13754	1.21338	1.28921	1.36505	1.44088	1.51672	1.59256	1.66839	1.74423	1.82006	1.8959	1.97174	2.04757	2.12341	2.19924	2.27508	2.35092	2.42675	2.50259	2.57842	2.65426	2.7301	2.80593	2.88177	2.9576	3.03344		#N/A	#N/A	#N/A	#N/A	#N/A	#N/A
NDNS624	33	13.581	0.13581	0.27162	0.40743	0.54324	0.67905	0.81486	0.95067	1.08648	1.22229	1.3581	1.49391	1.62972	1.76553	1.90134	2.03715	2.17296	2.30877	2.44458	2.58039	2.7162	2.85201	2.98782	3.12363	3.25944	3.39525	3.53106	3.66687	3.80268	3.93849	4.0743	4.21011	4.34592	4.48173	4.61754	4.75335	4.88916	5.02497	5.16078	5.29659	5.4324		#N/A	#N/A	#N/A	#N/A	0.5	4
NDNS658	42	8.2786	0.082786	0.165572	0.248358	0.331144	0.41393	0.496716	0.579502	0.662288	0.745074	0.82786	0.910646	0.993432	1.07622	1.159	1.24179	1.32458	1.40736	1.49015	1.57293	1.65572	1.73851	1.82129	1.90408	1.98686	2.06965	2.15244	2.23522	2.31801	2.40079	2.48358	2.56637	2.64915	2.73194	2.81472	2.89751	2.9803	3.06308	3.14587	3.22865	3.31144		#N/A	#N/A	#N/A	#N/A	#N/A	#N/A
NDNS690	52	14.9273	0.149273	0.298546	0.447819	0.597092	0.746365	0.895638	1.04491	1.19418	1.34346	1.49273	1.642	1.79128	1.94055	2.08982	2.2391	2.38837	2.53764	2.68691	2.83619	2.98546	3.13473	3.28401	3.43328	3.58255	3.73183	3.8811	4.03037	4.17964	4.32892	4.47819	4.62746	4.77674	4.92601	5.07528	5.22456	5.37383	5.5231	5.67237	5.82165	5.97092		#N/A	#N/A	#N/A	#N/A	2	7.5
NDNS711	62	15.5591	0.155591	0.311182	0.466773	0.622364	0.777955	0.933546	1.08914	1.24473	1.40032	1.55591	1.7115	1.86709	2.02268	2.17827	2.33387	2.48946	2.64505	2.80064	2.95623	3.11182	3.26741	3.423	3.57859	3.73418	3.88978	4.04537	4.20096	4.35655	4.51214	4.66773	4.82332	4.97891	5.1345	5.29009	5.44569	5.60128	5.75687	5.91246	6.06805	6.22364		#N/A	#N/A	#N/A	#N/A	3	10
NDNS725	73	10.1394	0.101394	0.202788	0.304182	0.405576	0.50697	0.608364	0.709758	0.811152	0.912546	1.01394	1.11533	1.21673	1.31812	1.41952	1.52091	1.6223	1.7237	1.82509	1.92649	2.02788	2.12927	2.23067	2.33206	2.43346	2.53485	2.63624	2.73764	2.83903	2.94043	3.04182	3.14321	3.24461	3.346	3.4474	3.54879	3.65018	3.75158	3.85297	3.95437	4.05576		#N/A	#N/A	#N/A	#N/A	#N/A	#N/A
NDNS520	13	11.9526	0.119526	0.239052	0.358578	0.478104	0.59763	0.717156	0.836682	0.956208	1.07573	1.19526	1.31479	1.43431	1.55384	1.67336	1.79289	1.91242	2.03194	2.15147	2.27099	2.39052	2.51005	2.62957	2.7491	2.86862	2.98815	3.10768	3.2272	3.34673	3.46625	3.58578	3.70531	3.82483	3.94436	4.06388	4.18341	4.30294	4.42246	4.54199	4.66151	4.78104		#N/A	#N/A	#N/A	#N/A	#N/A	1.5
NDNS615	31	7.3204	0.073204	0.146408	0.219612	0.292816	0.36602	0.439224	0.512428	0.585632	0.658836	0.73204	0.805244	0.878448	0.951652	1.02486	1.09806	1.17126	1.24447	1.31767	1.39088	1.46408	1.53728	1.61049	1.68369	1.7569	1.8301	1.9033	1.97651	2.04971	2.12292	2.19612	2.26932	2.34253	2.41573	2.48894	2.56214	2.63534	2.70855	2.78175	2.85496	2.92816		#N/A	#N/A	#N/A	#N/A	#N/A	#N/A
NDNS625	34	12.8633	0.128633	0.257266	0.385899	0.514532	0.643165	0.771798	0.900431	1.02906	1.1577	1.28633	1.41496	1.5436	1.67223	1.80086	1.92949	2.05813	2.18676	2.31539	2.44403	2.57266	2.70129	2.82993	2.95856	3.08719	3.21583	3.34446	3.47309	3.60172	3.73036	3.85899	3.98762	4.11626	4.24489	4.37352	4.50216	4.63079	4.75942	4.88805	5.01669	5.14532		#N/A	#N/A	#N/A	#N/A	0	3
NDNS668	44	14.9084	0.149084	0.298168	0.447252	0.596336	0.74542	0.894504	1.04359	1.19267	1.34176	1.49084	1.63992	1.78901	1.93809	2.08718	2.23626	2.38534	2.53443	2.68351	2.8326	2.98168	3.13076	3.27985	3.42893	3.57802	3.7271	3.87618	4.02527	4.17435	4.32344	4.47252	4.6216	4.77069	4.91977	5.06886	5.21794	5.36702	5.51611	5.66519	5.81428	5.96336		#N/A	#N/A	#N/A	#N/A	2	7.5
NDNS688	52	11.3684	0.113684	0.227368	0.341052	0.454736	0.56842	0.682104	0.795788	0.909472	1.02316	1.13684	1.25052	1.36421	1.47789	1.59158	1.70526	1.81894	1.93263	2.04631	2.16	2.27368	2.38736	2.50105	2.61473	2.72842	2.8421	2.95578	3.06947	3.18315	3.29684	3.41052	3.5242	3.63789	3.75157	3.86526	3.97894	4.09262	4.20631	4.31999	4.43368	4.54736		#N/A	#N/A	#N/A	#N/A	#N/A	0.5
NDNS738	85	6.129	0.06129	0.12258	0.18387	0.24516	0.30645	0.36774	0.42903	0.49032	0.55161	0.6129	0.67419	0.73548	0.79677	0.85806	0.91935	0.98064	1.04193	1.10322	1.16451	1.2258	1.28709	1.34838	1.40967	1.47096	1.53225	1.59354	1.65483	1.71612	1.77741	1.8387	1.89999	1.96128	2.02257	2.08386	2.14515	2.20644	2.26773	2.32902	2.39031	2.4516		#N/A	#N/A	#N/A	#N/A	#N/A	#N/A
NDNS743	93	17.6957	0.176957	0.353914	0.530871	0.707828	0.884785	1.06174	1.2387	1.41566	1.59261	1.76957	1.94653	2.12348	2.30044	2.4774	2.65435	2.83131	3.00827	3.18523	3.36218	3.53914	3.7161	3.89305	4.07001	4.24697	4.42392	4.60088	4.77784	4.9548	5.13175	5.30871	5.48567	5.66262	5.83958	6.01654	6.19349	6.37045	6.54741	6.72437	6.90132	7.07828		#N/A	#N/A	#N/A	1	7	19
NDNS565	22	5.8703	0.058703	0.117406	0.176109	0.234812	0.293515	0.352218	0.410921	0.469624	0.528327	0.58703	0.645733	0.704436	0.763139	0.821842	0.880545	0.939248	0.997951	1.05665	1.11536	1.17406	1.23276	1.29147	1.35017	1.40887	1.46757	1.52628	1.58498	1.64368	1.70239	1.76109	1.81979	1.8785	1.9372	1.9959	2.05461	2.11331	2.17201	2.23071	2.28942	2.34812		#N/A	#N/A	#N/A	#N/A	#N/A	#N/A
NDNS595	28	9.4955	0.094955	0.18991	0.284865	0.37982	0.474775	0.56973	0.664685	0.75964	0.854595	0.94955	1.04451	1.13946	1.23441	1.32937	1.42433	1.51928	1.61423	1.70919	1.80415	1.8991	1.99405	2.08901	2.18397	2.27892	2.37387	2.46883	2.56378	2.65874	2.7537	2.84865	2.9436	3.03856	3.13352	3.22847	3.32342	3.41838	3.51334	3.60829	3.70324	3.7982		#N/A	#N/A	#N/A	#N/A	#N/A	#N/A
NDNS606	30	15.4424	0.154424	0.308848	0.463272	0.617696	0.77212	0.926544	1.08097	1.23539	1.38982	1.54424	1.69866	1.85309	2.00751	2.16194	2.31636	2.47078	2.62521	2.77963	2.93406	3.08848	3.2429	3.39733	3.55175	3.70618	3.8606	4.01502	4.16945	4.32387	4.4783	4.63272	4.78714	4.94157	5.09599	5.25042	5.40484	5.55926	5.71369	5.86811	6.02254	6.17696		#N/A	#N/A	#N/A	#N/A	3	9.5
NDNS612	31	17.0328	0.170328	0.340656	0.510984	0.681312	0.85164	1.02197	1.1923	1.36262	1.53295	1.70328	1.87361	2.04394	2.21426	2.38459	2.55492	2.72525	2.89558	3.0659	3.23623	3.40656	3.57689	3.74722	3.91754	4.08787	4.2582	4.42853	4.59886	4.76918	4.93951	5.10984	5.28017	5.4505	5.62082	5.79115	5.96148	6.13181	6.30214	6.47246	6.64279	6.81312		#N/A	#N/A	#N/A	0.5	5.5	16
NDNS674	46	9.4282	0.094282	0.188564	0.282846	0.377128	0.47141	0.565692	0.659974	0.754256	0.848538	0.94282	1.0371	1.13138	1.22567	1.31995	1.41423	1.50851	1.60279	1.69708	1.79136	1.88564	1.97992	2.0742	2.16849	2.26277	2.35705	2.45133	2.54561	2.6399	2.73418	2.82846	2.92274	3.01702	3.11131	3.20559	3.29987	3.39415	3.48843	3.58272	3.677	3.77128		#N/A	#N/A	#N/A	#N/A	#N/A	#N/A
NDNS697	55	29.0939	0.290939	0.581878	0.872817	1.16376	1.4547	1.74563	2.03657	2.32751	2.61845	2.90939	3.20033	3.49127	3.78221	4.07315	4.36409	4.65502	4.94596	5.2369	5.52784	5.81878	6.10972	6.40066	6.6916	6.98254	7.27348	7.56441	7.85535	8.14629	8.43723	8.72817	9.01911	9.31005	9.60099	9.89193	10.1829	10.4738	10.7647	11.0557	11.3466	11.6376		#N/A	#N/A	6.5	28	55.5	75
NDNS734	83	6.738	0.06738	0.13476	0.20214	0.26952	0.3369	0.40428	0.47166	0.53904	0.60642	0.6738	0.74118	0.80856	0.87594	0.94332	1.0107	1.07808	1.14546	1.21284	1.28022	1.3476	1.41498	1.48236	1.54974	1.61712	1.6845	1.75188	1.81926	1.88664	1.95402	2.0214	2.08878	2.15616	2.22354	2.29092	2.3583	2.42568	2.49306	2.56044	2.62782	2.6952		#N/A	#N/A	#N/A	#N/A	#N/A	#N/A
NDNS758	147	7.947	0.07947	0.15894	0.23841	0.31788	0.39735	0.47682	0.55629	0.63576	0.71523	0.7947	0.87417	0.95364	1.03311	1.11258	1.19205	1.27152	1.35099	1.43046	1.50993	1.5894	1.66887	1.74834	1.82781	1.90728	1.98675	2.06622	2.14569	2.22516	2.30463	2.3841	2.46357	2.54304	2.62251	2.70198	2.78145	2.86092	2.94039	3.01986	3.09933	3.1788		#N/A	#N/A	#N/A	#N/A	#N/A	#N/A
NDNS752	118	10.8972	0.108972	0.217944	0.326916	0.435888	0.54486	0.653832	0.762804	0.871776	0.980748	1.08972	1.19869	1.30766	1.41664	1.52561	1.63458	1.74355	1.85252	1.9615	2.07047	2.17944	2.28841	2.39738	2.50636	2.61533	2.7243	2.83327	2.94224	3.05122	3.16019	3.26916	3.37813	3.4871	3.59608	3.70505	3.81402	3.92299	4.03196	4.14094	4.24991	4.35888		#N/A	#N/A	#N/A	#N/A	#N/A	0
NDNS537	15	7.5582	0.075582	0.151164	0.226746	0.302328	0.37791	0.453492	0.529074	0.604656	0.680238	0.75582	0.831402	0.906984	0.982566	1.05815	1.13373	1.20931	1.28489	1.36048	1.43606	1.51164	1.58722	1.6628	1.73839	1.81397	1.88955	1.96513	2.04071	2.1163	2.19188	2.26746	2.34304	2.41862	2.49421	2.56979	2.64537	2.72095	2.79653	2.87212	2.9477	3.02328		#N/A	#N/A	#N/A	#N/A	#N/A	#N/A
NDNS692	53	4.7353	0.047353	0.094706	0.142059	0.189412	0.236765	0.284118	0.331471	0.378824	0.426177	0.47353	0.520883	0.568236	0.615589	0.662942	0.710295	0.757648	0.805001	0.852354	0.899707	0.94706	0.994413	1.04177	1.08912	1.13647	1.18382	1.23118	1.27853	1.32588	1.37324	1.42059	1.46794	1.5153	1.56265	1.61	1.65735	1.70471	1.75206	1.79941	1.84677	1.89412		#N/A	#N/A	#N/A	#N/A	#N/A	#N/A
NDNS737	84	13.3991	0.133991	0.267982	0.401973	0.535964	0.669955	0.803946	0.937937	1.07193	1.20592	1.33991	1.4739	1.60789	1.74188	1.87587	2.00987	2.14386	2.27785	2.41184	2.54583	2.67982	2.81381	2.9478	3.08179	3.21578	3.34978	3.48377	3.61776	3.75175	3.88574	4.01973	4.15372	4.28771	4.4217	4.55569	4.68968	4.82368	4.95767	5.09166	5.22565	5.35964		#N/A	#N/A	#N/A	#N/A	0.5	4
NDNS676	47	8.9586	0.089586	0.179172	0.268758	0.358344	0.44793	0.537516	0.627102	0.716688	0.806274	0.89586	0.985446	1.07503	1.16462	1.2542	1.34379	1.43338	1.52296	1.61255	1.70213	1.79172	1.88131	1.97089	2.06048	2.15006	2.23965	2.32924	2.41882	2.50841	2.59799	2.68758	2.77717	2.86675	2.95634	3.04592	3.13551	3.2251	3.31468	3.40427	3.49385	3.58344		#N/A	#N/A	#N/A	#N/A	#N/A	#N/A
NDNS747	106	7.0597	0.070597	0.141194	0.211791	0.282388	0.352985	0.423582	0.494179	0.564776	0.635373	0.70597	0.776567	0.847164	0.917761	0.988358	1.05896	1.12955	1.20015	1.27075	1.34134	1.41194	1.48254	1.55313	1.62373	1.69433	1.76493	1.83552	1.90612	1.97672	2.04731	2.11791	2.18851	2.2591	2.3297	2.4003	2.4709	2.54149	2.61209	2.68269	2.75328	2.82388		#N/A	#N/A	#N/A	#N/A	#N/A	#N/A
NDNS504	9	15.8382	0.158382	0.316764	0.475146	0.633528	0.79191	0.950292	1.10867	1.26706	1.42544	1.58382	1.7422	1.90058	2.05897	2.21735	2.37573	2.53411	2.69249	2.85088	3.00926	3.16764	3.32602	3.4844	3.64279	3.80117	3.95955	4.11793	4.27631	4.4347	4.59308	4.75146	4.90984	5.06822	5.22661	5.38499	5.54337	5.70175	5.86013	6.01852	6.1769	6.33528		#N/A	#N/A	#N/A	#N/A	3.5	11
NDNS762	256	11.8508	0.118508	0.237016	0.355524	0.474032	0.59254	0.711048	0.829556	0.948064	1.06657	1.18508	1.30359	1.4221	1.5406	1.65911	1.77762	1.89613	2.01464	2.13314	2.25165	2.37016	2.48867	2.60718	2.72568	2.84419	2.9627	3.08121	3.19972	3.31822	3.43673	3.55524	3.67375	3.79226	3.91076	4.02927	4.14778	4.26629	4.3848	4.5033	4.62181	4.74032		#N/A	#N/A	#N/A	#N/A	#N/A	1.5
NDNS540	16	14.3179	0.143179	0.286358	0.429537	0.572716	0.715895	0.859074	1.00225	1.14543	1.28861	1.43179	1.57497	1.71815	1.86133	2.00451	2.14769	2.29086	2.43404	2.57722	2.7204	2.86358	3.00676	3.14994	3.29312	3.4363	3.57947	3.72265	3.86583	4.00901	4.15219	4.29537	4.43855	4.58173	4.72491	4.86809	5.01126	5.15444	5.29762	5.4408	5.58398	5.72716		#N/A	#N/A	#N/A	#N/A	1.5	6
NDNS614	31	7.4205	0.074205	0.14841	0.222615	0.29682	0.371025	0.44523	0.519435	0.59364	0.667845	0.74205	0.816255	0.89046	0.964665	1.03887	1.11307	1.18728	1.26148	1.33569	1.40989	1.4841	1.55831	1.63251	1.70671	1.78092	1.85512	1.92933	2.00353	2.07774	2.15194	2.22615	2.30035	2.37456	2.44876	2.52297	2.59717	2.67138	2.74558	2.81979	2.89399	2.9682		#N/A	#N/A	#N/A	#N/A	#N/A	#N/A
NDNS498	5	6.1419	0.061419	0.122838	0.184257	0.245676	0.307095	0.368514	0.429933	0.491352	0.552771	0.61419	0.675609	0.737028	0.798447	0.859866	0.921285	0.982704	1.04412	1.10554	1.16696	1.22838	1.2898	1.35122	1.41264	1.47406	1.53547	1.59689	1.65831	1.71973	1.78115	1.84257	1.90399	1.96541	2.02683	2.08825	2.14967	2.21108	2.2725	2.33392	2.39534	2.45676		#N/A	#N/A	#N/A	#N/A	#N/A	#N/A
NDNS736	83	17.4624	0.174624	0.349248	0.523872	0.698496	0.87312	1.04774	1.22237	1.39699	1.57162	1.74624	1.92086	2.09549	2.27011	2.44474	2.61936	2.79398	2.96861	3.14323	3.31786	3.49248	3.6671	3.84173	4.01635	4.19098	4.3656	4.54022	4.71485	4.88947	5.0641	5.23872	5.41334	5.58797	5.76259	5.93722	6.11184	6.28646	6.46109	6.63571	6.81034	6.98496		#N/A	#N/A	#N/A	1	6.5	18
NDNS703	57	1.9272	0.019272	0.038544	0.057816	0.077088	0.09636	0.115632	0.134904	0.154176	0.173448	0.19272	0.211992	0.231264	0.250536	0.269808	0.28908	0.308352	0.327624	0.346896	0.366168	0.38544	0.404712	0.423984	0.443256	0.462528	0.4818	0.501072	0.520344	0.539616	0.558888	0.57816	0.597432	0.616704	0.635976	0.655248	0.67452	0.693792	0.713064	0.732336	0.751608	0.77088		#N/A	#N/A	#N/A	#N/A	#N/A	#N/A
NDNS750	116	10.5688	0.105688	0.211376	0.317064	0.422752	0.52844	0.634128	0.739816	0.845504	0.951192	1.05688	1.16257	1.26826	1.37394	1.47963	1.58532	1.69101	1.7967	1.90238	2.00807	2.11376	2.21945	2.32514	2.43082	2.53651	2.6422	2.74789	2.85358	2.95926	3.06495	3.17064	3.27633	3.38202	3.4877	3.59339	3.69908	3.80477	3.91046	4.01614	4.12183	4.22752		#N/A	#N/A	#N/A	#N/A	#N/A	#N/A
NDNS650	40	3.9388	0.039388	0.078776	0.118164	0.157552	0.19694	0.236328	0.275716	0.315104	0.354492	0.39388	0.433268	0.472656	0.512044	0.551432	0.59082	0.630208	0.669596	0.708984	0.748372	0.78776	0.827148	0.866536	0.905924	0.945312	0.9847	1.02409	1.06348	1.10286	1.14225	1.18164	1.22103	1.26042	1.2998	1.33919	1.37858	1.41797	1.45736	1.49674	1.53613	1.57552		#N/A	#N/A	#N/A	#N/A	#N/A	#N/A
NDNS691	53	9.5261	0.095261	0.190522	0.285783	0.381044	0.476305	0.571566	0.666827	0.762088	0.857349	0.95261	1.04787	1.14313	1.23839	1.33365	1.42892	1.52418	1.61944	1.7147	1.80996	1.90522	2.00048	2.09574	2.191	2.28626	2.38152	2.47679	2.57205	2.66731	2.76257	2.85783	2.95309	3.04835	3.14361	3.23887	3.33413	3.4294	3.52466	3.61992	3.71518	3.81044		#N/A	#N/A	#N/A	#N/A	#N/A	#N/A
NDNS785	59	5.3001	0.053001	0.106002	0.159003	0.212004	0.265005	0.318006	0.371007	0.424008	0.477009	0.53001	0.583011	0.636012	0.689013	0.742014	0.795015	0.848016	0.901017	0.954018	1.00702	1.06002	1.11302	1.16602	1.21902	1.27202	1.32502	1.37803	1.43103	1.48403	1.53703	1.59003	1.64303	1.69603	1.74903	1.80203	1.85503	1.90804	1.96104	2.01404	2.06704	2.12004		#N/A	#N/A	#N/A	#N/A	#N/A	#N/A
NDNS805	30	15.4712	0.154712	0.309424	0.464136	0.618848	0.77356	0.928272	1.08298	1.2377	1.39241	1.54712	1.70183	1.85654	2.01126	2.16597	2.32068	2.47539	2.6301	2.78482	2.93953	3.09424	3.24895	3.40366	3.55838	3.71309	3.8678	4.02251	4.17722	4.33194	4.48665	4.64136	4.79607	4.95078	5.1055	5.26021	5.41492	5.56963	5.72434	5.87906	6.03377	6.18848		#N/A	#N/A	#N/A	#N/A	3	9.5
NDNS872	25	12.5976	0.125976	0.251952	0.377928	0.503904	0.62988	0.755856	0.881832	1.00781	1.13378	1.25976	1.38574	1.51171	1.63769	1.76366	1.88964	2.01562	2.14159	2.26757	2.39354	2.51952	2.6455	2.77147	2.89745	3.02342	3.1494	3.27538	3.40135	3.52733	3.6533	3.77928	3.90526	4.03123	4.15721	4.28318	4.40916	4.53514	4.66111	4.78709	4.91306	5.03904		#N/A	#N/A	#N/A	#N/A	#N/A	2.5
NDNS769	41	9.6196	0.096196	0.192392	0.288588	0.384784	0.48098	0.577176	0.673372	0.769568	0.865764	0.96196	1.05816	1.15435	1.25055	1.34674	1.44294	1.53914	1.63533	1.73153	1.82772	1.92392	2.02012	2.11631	2.21251	2.3087	2.4049	2.5011	2.59729	2.69349	2.78968	2.88588	2.98208	3.07827	3.17447	3.27066	3.36686	3.46306	3.55925	3.65545	3.75164	3.84784		#N/A	#N/A	#N/A	#N/A	#N/A	#N/A
NDNS796	19	9.9023	0.099023	0.198046	0.297069	0.396092	0.495115	0.594138	0.693161	0.792184	0.891207	0.99023	1.08925	1.18828	1.2873	1.38632	1.48535	1.58437	1.68339	1.78241	1.88144	1.98046	2.07948	2.17851	2.27753	2.37655	2.47558	2.5746	2.67362	2.77264	2.87167	2.97069	3.06971	3.16874	3.26776	3.36678	3.46581	3.56483	3.66385	3.76287	3.8619	3.96092		#N/A	#N/A	#N/A	#N/A	#N/A	#N/A
NDNS803	43	7.4359	0.074359	0.148718	0.223077	0.297436	0.371795	0.446154	0.520513	0.594872	0.669231	0.74359	0.817949	0.892308	0.966667	1.04103	1.11539	1.18974	1.2641	1.33846	1.41282	1.48718	1.56154	1.6359	1.71026	1.78462	1.85898	1.93333	2.00769	2.08205	2.15641	2.23077	2.30513	2.37949	2.45385	2.52821	2.60257	2.67692	2.75128	2.82564	2.9	2.97436		#N/A	#N/A	#N/A	#N/A	#N/A	#N/A
NDNS835	23	6.3313	0.063313	0.126626	0.189939	0.253252	0.316565	0.379878	0.443191	0.506504	0.569817	0.63313	0.696443	0.759756	0.823069	0.886382	0.949695	1.01301	1.07632	1.13963	1.20295	1.26626	1.32957	1.39289	1.4562	1.51951	1.58282	1.64614	1.70945	1.77276	1.83608	1.89939	1.9627	2.02602	2.08933	2.15264	2.21595	2.27927	2.34258	2.40589	2.46921	2.53252		#N/A	#N/A	#N/A	#N/A	#N/A	#N/A
NDNS836	43	8.1356	0.081356	0.162712	0.244068	0.325424	0.40678	0.488136	0.569492	0.650848	0.732204	0.81356	0.894916	0.976272	1.05763	1.13898	1.22034	1.3017	1.38305	1.46441	1.54576	1.62712	1.70848	1.78983	1.87119	1.95254	2.0339	2.11526	2.19661	2.27797	2.35932	2.44068	2.52204	2.60339	2.68475	2.7661	2.84746	2.92882	3.01017	3.09153	3.17288	3.25424		#N/A	#N/A	#N/A	#N/A	#N/A	#N/A
NDNS860	42	9.9589	0.099589	0.199178	0.298767	0.398356	0.497945	0.597534	0.697123	0.796712	0.896301	0.99589	1.09548	1.19507	1.29466	1.39425	1.49384	1.59342	1.69301	1.7926	1.89219	1.99178	2.09137	2.19096	2.29055	2.39014	2.48972	2.58931	2.6889	2.78849	2.88808	2.98767	3.08726	3.18685	3.28644	3.38603	3.48562	3.5852	3.68479	3.78438	3.88397	3.98356		#N/A	#N/A	#N/A	#N/A	#N/A	#N/A
NDNS770	86	6.3285	0.063285	0.12657	0.189855	0.25314	0.316425	0.37971	0.442995	0.50628	0.569565	0.63285	0.696135	0.75942	0.822705	0.88599	0.949275	1.01256	1.07585	1.13913	1.20242	1.2657	1.32899	1.39227	1.45555	1.51884	1.58213	1.64541	1.70869	1.77198	1.83526	1.89855	1.96183	2.02512	2.0884	2.15169	2.21497	2.27826	2.34154	2.40483	2.46812	2.5314		#N/A	#N/A	#N/A	#N/A	#N/A	#N/A
NDNS816	35	5.7794	0.057794	0.115588	0.173382	0.231176	0.28897	0.346764	0.404558	0.462352	0.520146	0.57794	0.635734	0.693528	0.751322	0.809116	0.86691	0.924704	0.982498	1.04029	1.09809	1.15588	1.21367	1.27147	1.32926	1.38706	1.44485	1.50264	1.56044	1.61823	1.67603	1.73382	1.79161	1.84941	1.9072	1.965	2.02279	2.08058	2.13838	2.19617	2.25397	2.31176		#N/A	#N/A	#N/A	#N/A	#N/A	#N/A
NDNS819	16	4.3817	0.043817	0.087634	0.131451	0.175268	0.219085	0.262902	0.306719	0.350536	0.394353	0.43817	0.481987	0.525804	0.569621	0.613438	0.657255	0.701072	0.744889	0.788706	0.832523	0.87634	0.920157	0.963974	1.00779	1.05161	1.09543	1.13924	1.18306	1.22688	1.27069	1.31451	1.35833	1.40214	1.44596	1.48978	1.5336	1.57741	1.62123	1.66505	1.70886	1.75268		#N/A	#N/A	#N/A	#N/A	#N/A	#N/A
NDNS844	21	8.4517	0.084517	0.169034	0.253551	0.338068	0.422585	0.507102	0.591619	0.676136	0.760653	0.84517	0.929687	1.0142	1.09872	1.18324	1.26776	1.35227	1.43679	1.52131	1.60582	1.69034	1.77486	1.85937	1.94389	2.02841	2.11293	2.19744	2.28196	2.36648	2.45099	2.53551	2.62003	2.70454	2.78906	2.87358	2.9581	3.04261	3.12713	3.21165	3.29616	3.38068		#N/A	#N/A	#N/A	#N/A	#N/A	#N/A
NDNS864	84	7.4937	0.074937	0.149874	0.224811	0.299748	0.374685	0.449622	0.524559	0.599496	0.674433	0.74937	0.824307	0.899244	0.974181	1.04912	1.12405	1.19899	1.27393	1.34887	1.4238	1.49874	1.57368	1.64861	1.72355	1.79849	1.87343	1.94836	2.0233	2.09824	2.17317	2.24811	2.32305	2.39798	2.47292	2.54786	2.62279	2.69773	2.77267	2.84761	2.92254	2.99748		#N/A	#N/A	#N/A	#N/A	#N/A	#N/A
NDNS784	8	7.4567	0.074567	0.149134	0.223701	0.298268	0.372835	0.447402	0.521969	0.596536	0.671103	0.74567	0.820237	0.894804	0.969371	1.04394	1.1185	1.19307	1.26764	1.34221	1.41677	1.49134	1.56591	1.64047	1.71504	1.78961	1.86417	1.93874	2.01331	2.08788	2.16244	2.23701	2.31158	2.38614	2.46071	2.53528	2.60984	2.68441	2.75898	2.83355	2.90811	2.98268		#N/A	#N/A	#N/A	#N/A	#N/A	#N/A
NDNS793	29	7.362	0.07362	0.14724	0.22086	0.29448	0.3681	0.44172	0.51534	0.58896	0.66258	0.7362	0.80982	0.88344	0.95706	1.03068	1.1043	1.17792	1.25154	1.32516	1.39878	1.4724	1.54602	1.61964	1.69326	1.76688	1.8405	1.91412	1.98774	2.06136	2.13498	2.2086	2.28222	2.35584	2.42946	2.50308	2.5767	2.65032	2.72394	2.79756	2.87118	2.9448		#N/A	#N/A	#N/A	#N/A	#N/A	#N/A
NDNS845	32	7.7608	0.077608	0.155216	0.232824	0.310432	0.38804	0.465648	0.543256	0.620864	0.698472	0.77608	0.853688	0.931296	1.0089	1.08651	1.16412	1.24173	1.31934	1.39694	1.47455	1.55216	1.62977	1.70738	1.78498	1.86259	1.9402	2.01781	2.09542	2.17302	2.25063	2.32824	2.40585	2.48346	2.56106	2.63867	2.71628	2.79389	2.8715	2.9491	3.02671	3.10432		#N/A	#N/A	#N/A	#N/A	#N/A	#N/A
NDNS765	103	9.0779	0.090779	0.181558	0.272337	0.363116	0.453895	0.544674	0.635453	0.726232	0.817011	0.90779	0.998569	1.08935	1.18013	1.27091	1.36169	1.45246	1.54324	1.63402	1.7248	1.81558	1.90636	1.99714	2.08792	2.1787	2.26947	2.36025	2.45103	2.54181	2.63259	2.72337	2.81415	2.90493	2.99571	3.08649	3.17726	3.26804	3.35882	3.4496	3.54038	3.63116		#N/A	#N/A	#N/A	#N/A	#N/A	#N/A
NDNS794	65	17.9642	0.179642	0.359284	0.538926	0.718568	0.89821	1.07785	1.25749	1.43714	1.61678	1.79642	1.97606	2.1557	2.33535	2.51499	2.69463	2.87427	3.05391	3.23356	3.4132	3.59284	3.77248	3.95212	4.13177	4.31141	4.49105	4.67069	4.85033	5.02998	5.20962	5.38926	5.5689	5.74854	5.92819	6.10783	6.28747	6.46711	6.64675	6.8264	7.00604	7.18568		#N/A	#N/A	#N/A	1.5	8	20.5
NDNS799	76	9.2235	0.092235	0.18447	0.276705	0.36894	0.461175	0.55341	0.645645	0.73788	0.830115	0.92235	1.01459	1.10682	1.19905	1.29129	1.38352	1.47576	1.568	1.66023	1.75246	1.8447	1.93694	2.02917	2.12141	2.21364	2.30587	2.39811	2.49034	2.58258	2.67481	2.76705	2.85928	2.95152	3.04375	3.13599	3.22823	3.32046	3.41269	3.50493	3.59716	3.6894		#N/A	#N/A	#N/A	#N/A	#N/A	#N/A
NDNS851	38	12.08	0.1208	0.2416	0.3624	0.4832	0.604	0.7248	0.8456	0.9664	1.0872	1.208	1.3288	1.4496	1.5704	1.6912	1.812	1.9328	2.0536	2.1744	2.2952	2.416	2.5368	2.6576	2.7784	2.8992	3.02	3.1408	3.2616	3.3824	3.5032	3.624	3.7448	3.8656	3.9864	4.1072	4.228	4.3488	4.4696	4.5904	4.7112	4.832		#N/A	#N/A	#N/A	#N/A	#N/A	1.5
NDNS830	90	10.5877	0.105877	0.211754	0.317631	0.423508	0.529385	0.635262	0.741139	0.847016	0.952893	1.05877	1.16465	1.27052	1.3764	1.48228	1.58815	1.69403	1.79991	1.90579	2.01166	2.11754	2.22342	2.32929	2.43517	2.54105	2.64692	2.7528	2.85868	2.96456	3.07043	3.17631	3.28219	3.38806	3.49394	3.59982	3.70569	3.81157	3.91745	4.02333	4.1292	4.23508		#N/A	#N/A	#N/A	#N/A	#N/A	#N/A
NDNS868	21	7.7543	0.077543	0.155086	0.232629	0.310172	0.387715	0.465258	0.542801	0.620344	0.697887	0.77543	0.852973	0.930516	1.00806	1.0856	1.16314	1.24069	1.31823	1.39577	1.47332	1.55086	1.6284	1.70595	1.78349	1.86103	1.93857	2.01612	2.09366	2.1712	2.24875	2.32629	2.40383	2.48138	2.55892	2.63646	2.714	2.79155	2.86909	2.94663	3.02418	3.10172		#N/A	#N/A	#N/A	#N/A	#N/A	#N/A
NDNS871	19	13.2169	0.132169	0.264338	0.396507	0.528676	0.660845	0.793014	0.925183	1.05735	1.18952	1.32169	1.45386	1.58603	1.7182	1.85037	1.98253	2.1147	2.24687	2.37904	2.51121	2.64338	2.77555	2.90772	3.03989	3.17206	3.30423	3.43639	3.56856	3.70073	3.8329	3.96507	4.09724	4.22941	4.36158	4.49375	4.62592	4.75808	4.89025	5.02242	5.15459	5.28676		#N/A	#N/A	#N/A	#N/A	0	3.5
NDNS766	48	6.4255	0.064255	0.12851	0.192765	0.25702	0.321275	0.38553	0.449785	0.51404	0.578295	0.64255	0.706805	0.77106	0.835315	0.89957	0.963825	1.02808	1.09234	1.15659	1.22084	1.2851	1.34936	1.41361	1.47787	1.54212	1.60638	1.67063	1.73489	1.79914	1.8634	1.92765	1.99191	2.05616	2.12041	2.18467	2.24893	2.31318	2.37744	2.44169	2.50595	2.5702		#N/A	#N/A	#N/A	#N/A	#N/A	#N/A
NDNS775	17	9.4942	0.094942	0.189884	0.284826	0.379768	0.47471	0.569652	0.664594	0.759536	0.854478	0.94942	1.04436	1.1393	1.23425	1.32919	1.42413	1.51907	1.61401	1.70896	1.8039	1.89884	1.99378	2.08872	2.18367	2.27861	2.37355	2.46849	2.56343	2.65838	2.75332	2.84826	2.9432	3.03814	3.13309	3.22803	3.32297	3.41791	3.51285	3.6078	3.70274	3.79768		#N/A	#N/A	#N/A	#N/A	#N/A	#N/A
NDNS800	17	5.4122	0.054122	0.108244	0.162366	0.216488	0.27061	0.324732	0.378854	0.432976	0.487098	0.54122	0.595342	0.649464	0.703586	0.757708	0.81183	0.865952	0.920074	0.974196	1.02832	1.08244	1.13656	1.19068	1.24481	1.29893	1.35305	1.40717	1.46129	1.51542	1.56954	1.62366	1.67778	1.7319	1.78603	1.84015	1.89427	1.94839	2.00251	2.05664	2.11076	2.16488		#N/A	#N/A	#N/A	#N/A	#N/A	#N/A
NDNS828	33	6.2746	0.062746	0.125492	0.188238	0.250984	0.31373	0.376476	0.439222	0.501968	0.564714	0.62746	0.690206	0.752952	0.815698	0.878444	0.94119	1.00394	1.06668	1.12943	1.19217	1.25492	1.31767	1.38041	1.44316	1.5059	1.56865	1.6314	1.69414	1.75689	1.81963	1.88238	1.94513	2.00787	2.07062	2.13336	2.19611	2.25886	2.3216	2.38435	2.44709	2.50984		#N/A	#N/A	#N/A	#N/A	#N/A	#N/A
NDNS832	51	9.1715	0.091715	0.18343	0.275145	0.36686	0.458575	0.55029	0.642005	0.73372	0.825435	0.91715	1.00886	1.10058	1.1923	1.28401	1.37572	1.46744	1.55916	1.65087	1.74259	1.8343	1.92601	2.01773	2.10945	2.20116	2.29287	2.38459	2.4763	2.56802	2.65973	2.75145	2.84317	2.93488	3.02659	3.11831	3.21002	3.30174	3.39346	3.48517	3.57688	3.6686		#N/A	#N/A	#N/A	#N/A	#N/A	#N/A
NDNS843	54	10.5298	0.105298	0.210596	0.315894	0.421192	0.52649	0.631788	0.737086	0.842384	0.947682	1.05298	1.15828	1.26358	1.36887	1.47417	1.57947	1.68477	1.79007	1.89536	2.00066	2.10596	2.21126	2.31656	2.42185	2.52715	2.63245	2.73775	2.84305	2.94834	3.05364	3.15894	3.26424	3.36954	3.47483	3.58013	3.68543	3.79073	3.89603	4.00132	4.10662	4.21192		#N/A	#N/A	#N/A	#N/A	#N/A	#N/A
NDNS857	35	6.7077	0.067077	0.134154	0.201231	0.268308	0.335385	0.402462	0.469539	0.536616	0.603693	0.67077	0.737847	0.804924	0.872001	0.939078	1.00615	1.07323	1.14031	1.20739	1.27446	1.34154	1.40862	1.47569	1.54277	1.60985	1.67692	1.744	1.81108	1.87816	1.94523	2.01231	2.07939	2.14646	2.21354	2.28062	2.34769	2.41477	2.48185	2.54893	2.616	2.68308		#N/A	#N/A	#N/A	#N/A	#N/A	#N/A
NDNS842	50	9.4096	0.094096	0.188192	0.282288	0.376384	0.47048	0.564576	0.658672	0.752768	0.846864	0.94096	1.03506	1.12915	1.22325	1.31734	1.41144	1.50554	1.59963	1.69373	1.78782	1.88192	1.97602	2.07011	2.16421	2.2583	2.3524	2.4465	2.54059	2.63469	2.72878	2.82288	2.91698	3.01107	3.10517	3.19926	3.29336	3.38746	3.48155	3.57565	3.66974	3.76384		#N/A	#N/A	#N/A	#N/A	#N/A	#N/A
NDNS859	39	9.8126	0.098126	0.196252	0.294378	0.392504	0.49063	0.588756	0.686882	0.785008	0.883134	0.98126	1.07939	1.17751	1.27564	1.37376	1.47189	1.57002	1.66814	1.76627	1.86439	1.96252	2.06065	2.15877	2.2569	2.35502	2.45315	2.55128	2.6494	2.74753	2.84565	2.94378	3.04191	3.14003	3.23816	3.33628	3.43441	3.53254	3.63066	3.72879	3.82691	3.92504		#N/A	#N/A	#N/A	#N/A	#N/A	#N/A
NDNS866	17	9.5626	0.095626	0.191252	0.286878	0.382504	0.47813	0.573756	0.669382	0.765008	0.860634	0.95626	1.05189	1.14751	1.24314	1.33876	1.43439	1.53002	1.62564	1.72127	1.81689	1.91252	2.00815	2.10377	2.1994	2.29502	2.39065	2.48628	2.5819	2.67753	2.77315	2.86878	2.96441	3.06003	3.15566	3.25128	3.34691	3.44254	3.53816	3.63379	3.72941	3.82504		#N/A	#N/A	#N/A	#N/A	#N/A	#N/A
NDNS870	33	8.1127	0.081127	0.162254	0.243381	0.324508	0.405635	0.486762	0.567889	0.649016	0.730143	0.81127	0.892397	0.973524	1.05465	1.13578	1.2169	1.29803	1.37916	1.46029	1.54141	1.62254	1.70367	1.78479	1.86592	1.94705	2.02818	2.1093	2.19043	2.27156	2.35268	2.43381	2.51494	2.59606	2.67719	2.75832	2.83944	2.92057	3.0017	3.08283	3.16395	3.24508		#N/A	#N/A	#N/A	#N/A	#N/A	#N/A
NDNS773	61	10.4717	0.104717	0.209434	0.314151	0.418868	0.523585	0.628302	0.733019	0.837736	0.942453	1.04717	1.15189	1.2566	1.36132	1.46604	1.57076	1.67547	1.78019	1.88491	1.98962	2.09434	2.19906	2.30377	2.40849	2.51321	2.61793	2.72264	2.82736	2.93208	3.03679	3.14151	3.24623	3.35094	3.45566	3.56038	3.66509	3.76981	3.87453	3.97925	4.08396	4.18868		#N/A	#N/A	#N/A	#N/A	#N/A	#N/A
NDNS782	107	11.245	0.11245	0.2249	0.33735	0.4498	0.56225	0.6747	0.78715	0.8996	1.01205	1.1245	1.23695	1.3494	1.46185	1.5743	1.68675	1.7992	1.91165	2.0241	2.13655	2.249	2.36145	2.4739	2.58635	2.6988	2.81125	2.9237	3.03615	3.1486	3.26105	3.3735	3.48595	3.5984	3.71085	3.8233	3.93575	4.0482	4.16065	4.2731	4.38555	4.498		#N/A	#N/A	#N/A	#N/A	#N/A	0.5
NDNS798	25	5.2958	0.052958	0.105916	0.158874	0.211832	0.26479	0.317748	0.370706	0.423664	0.476622	0.52958	0.582538	0.635496	0.688454	0.741412	0.79437	0.847328	0.900286	0.953244	1.0062	1.05916	1.11212	1.16508	1.21803	1.27099	1.32395	1.37691	1.42987	1.48282	1.53578	1.58874	1.6417	1.69466	1.74761	1.80057	1.85353	1.90649	1.95945	2.0124	2.06536	2.11832		#N/A	#N/A	#N/A	#N/A	#N/A	#N/A
NDNS801	26	9.0022	0.090022	0.180044	0.270066	0.360088	0.45011	0.540132	0.630154	0.720176	0.810198	0.90022	0.990242	1.08026	1.17029	1.26031	1.35033	1.44035	1.53037	1.6204	1.71042	1.80044	1.89046	1.98048	2.07051	2.16053	2.25055	2.34057	2.43059	2.52062	2.61064	2.70066	2.79068	2.8807	2.97073	3.06075	3.15077	3.24079	3.33081	3.42084	3.51086	3.60088		#N/A	#N/A	#N/A	#N/A	#N/A	#N/A
NDNS804	29	19.5593	0.195593	0.391186	0.586779	0.782372	0.977965	1.17356	1.36915	1.56474	1.76034	1.95593	2.15152	2.34712	2.54271	2.7383	2.9339	3.12949	3.32508	3.52067	3.71627	3.91186	4.10745	4.30305	4.49864	4.69423	4.88983	5.08542	5.28101	5.4766	5.6722	5.86779	6.06338	6.25898	6.45457	6.65016	6.84576	7.04135	7.23694	7.43253	7.62813	7.82372		#N/A	#N/A	#N/A	3	13	29
NDNS814	44	11.1532	0.111532	0.223064	0.334596	0.446128	0.55766	0.669192	0.780724	0.892256	1.00379	1.11532	1.22685	1.33838	1.44992	1.56145	1.67298	1.78451	1.89604	2.00758	2.11911	2.23064	2.34217	2.4537	2.56524	2.67677	2.7883	2.89983	3.01136	3.1229	3.23443	3.34596	3.45749	3.56902	3.68056	3.79209	3.90362	4.01515	4.12668	4.23822	4.34975	4.46128		#N/A	#N/A	#N/A	#N/A	#N/A	0.5
NDNS839	26	7.8947	0.078947	0.157894	0.236841	0.315788	0.394735	0.473682	0.552629	0.631576	0.710523	0.78947	0.868417	0.947364	1.02631	1.10526	1.1842	1.26315	1.3421	1.42105	1.49999	1.57894	1.65789	1.73683	1.81578	1.89473	1.97368	2.05262	2.13157	2.21052	2.28946	2.36841	2.44736	2.5263	2.60525	2.6842	2.76315	2.84209	2.92104	2.99999	3.07893	3.15788		#N/A	#N/A	#N/A	#N/A	#N/A	#N/A
NDNS767	62	18.4591	0.184591	0.369182	0.553773	0.738364	0.922955	1.10755	1.29214	1.47673	1.66132	1.84591	2.0305	2.21509	2.39968	2.58427	2.76886	2.95346	3.13805	3.32264	3.50723	3.69182	3.87641	4.061	4.24559	4.43018	4.61477	4.79937	4.98396	5.16855	5.35314	5.53773	5.72232	5.90691	6.0915	6.27609	6.46068	6.64528	6.82987	7.01446	7.19905	7.38364		#N/A	#N/A	#N/A	2	9.5	23
NDNS818	94	9.6952	0.096952	0.193904	0.290856	0.387808	0.48476	0.581712	0.678664	0.775616	0.872568	0.96952	1.06647	1.16342	1.26038	1.35733	1.45428	1.55123	1.64818	1.74514	1.84209	1.93904	2.03599	2.13294	2.2299	2.32685	2.4238	2.52075	2.6177	2.71466	2.81161	2.90856	3.00551	3.10246	3.19942	3.29637	3.39332	3.49027	3.58722	3.68418	3.78113	3.87808		#N/A	#N/A	#N/A	#N/A	#N/A	#N/A
NDNS869	23	10.9877	0.109877	0.219754	0.329631	0.439508	0.549385	0.659262	0.769139	0.879016	0.988893	1.09877	1.20865	1.31852	1.4284	1.53828	1.64816	1.75803	1.86791	1.97779	2.08766	2.19754	2.30742	2.41729	2.52717	2.63705	2.74693	2.8568	2.96668	3.07656	3.18643	3.29631	3.40619	3.51606	3.62594	3.73582	3.8457	3.95557	4.06545	4.17533	4.2852	4.39508		#N/A	#N/A	#N/A	#N/A	#N/A	0
NDNS779	44	5.8776	0.058776	0.117552	0.176328	0.235104	0.29388	0.352656	0.411432	0.470208	0.528984	0.58776	0.646536	0.705312	0.764088	0.822864	0.88164	0.940416	0.999192	1.05797	1.11674	1.17552	1.2343	1.29307	1.35185	1.41062	1.4694	1.52818	1.58695	1.64573	1.7045	1.76328	1.82206	1.88083	1.93961	1.99838	2.05716	2.11594	2.17471	2.23349	2.29226	2.35104		#N/A	#N/A	#N/A	#N/A	#N/A	#N/A
NDNS780	112	5.0734	0.050734	0.101468	0.152202	0.202936	0.25367	0.304404	0.355138	0.405872	0.456606	0.50734	0.558074	0.608808	0.659542	0.710276	0.76101	0.811744	0.862478	0.913212	0.963946	1.01468	1.06541	1.11615	1.16688	1.21762	1.26835	1.31908	1.36982	1.42055	1.47129	1.52202	1.57275	1.62349	1.67422	1.72496	1.77569	1.82642	1.87716	1.92789	1.97863	2.02936		#N/A	#N/A	#N/A	#N/A	#N/A	#N/A
NDNS787	16	6.5442	0.065442	0.130884	0.196326	0.261768	0.32721	0.392652	0.458094	0.523536	0.588978	0.65442	0.719862	0.785304	0.850746	0.916188	0.98163	1.04707	1.11251	1.17796	1.2434	1.30884	1.37428	1.43972	1.50517	1.57061	1.63605	1.70149	1.76693	1.83238	1.89782	1.96326	2.0287	2.09414	2.15959	2.22503	2.29047	2.35591	2.42135	2.4868	2.55224	2.61768		#N/A	#N/A	#N/A	#N/A	#N/A	#N/A
NDNS831	58	11.0775	0.110775	0.22155	0.332325	0.4431	0.553875	0.66465	0.775425	0.8862	0.996975	1.10775	1.21853	1.3293	1.44007	1.55085	1.66163	1.7724	1.88318	1.99395	2.10473	2.2155	2.32627	2.43705	2.54783	2.6586	2.76938	2.88015	2.99093	3.1017	3.21247	3.32325	3.43403	3.5448	3.65558	3.76635	3.87713	3.9879	4.09868	4.20945	4.32023	4.431		#N/A	#N/A	#N/A	#N/A	#N/A	0.5
NDNS853	149	5.9009	0.059009	0.118018	0.177027	0.236036	0.295045	0.354054	0.413063	0.472072	0.531081	0.59009	0.649099	0.708108	0.767117	0.826126	0.885135	0.944144	1.00315	1.06216	1.12117	1.18018	1.23919	1.2982	1.35721	1.41622	1.47523	1.53423	1.59324	1.65225	1.71126	1.77027	1.82928	1.88829	1.9473	2.00631	2.06532	2.12432	2.18333	2.24234	2.30135	2.36036		#N/A	#N/A	#N/A	#N/A	#N/A	#N/A
NDNS861	11	12.8935	0.128935	0.25787	0.386805	0.51574	0.644675	0.77361	0.902545	1.03148	1.16041	1.28935	1.41829	1.54722	1.67616	1.80509	1.93403	2.06296	2.19189	2.32083	2.44976	2.5787	2.70763	2.83657	2.9655	3.09444	3.22337	3.35231	3.48124	3.61018	3.73911	3.86805	3.99698	4.12592	4.25486	4.38379	4.51272	4.64166	4.77059	4.89953	5.02846	5.1574		#N/A	#N/A	#N/A	#N/A	0	3
NDNS790	47	10.0152	0.100152	0.200304	0.300456	0.400608	0.50076	0.600912	0.701064	0.801216	0.901368	1.00152	1.10167	1.20182	1.30198	1.40213	1.50228	1.60243	1.70258	1.80274	1.90289	2.00304	2.10319	2.20334	2.3035	2.40365	2.5038	2.60395	2.7041	2.80426	2.90441	3.00456	3.10471	3.20486	3.30502	3.40517	3.50532	3.60547	3.70562	3.80578	3.90593	4.00608		#N/A	#N/A	#N/A	#N/A	#N/A	#N/A
NDNS792	57	8.8613	0.088613	0.177226	0.265839	0.354452	0.443065	0.531678	0.620291	0.708904	0.797517	0.88613	0.974743	1.06336	1.15197	1.24058	1.32919	1.41781	1.50642	1.59503	1.68365	1.77226	1.86087	1.94949	2.0381	2.12671	2.21532	2.30394	2.39255	2.48116	2.56978	2.65839	2.747	2.83562	2.92423	3.01284	3.10145	3.19007	3.27868	3.36729	3.45591	3.54452		#N/A	#N/A	#N/A	#N/A	#N/A	#N/A
NDNS820	18	11.7097	0.117097	0.234194	0.351291	0.468388	0.585485	0.702582	0.819679	0.936776	1.05387	1.17097	1.28807	1.40516	1.52226	1.63936	1.75645	1.87355	1.99065	2.10775	2.22484	2.34194	2.45904	2.57613	2.69323	2.81033	2.92742	3.04452	3.16162	3.27872	3.39581	3.51291	3.63001	3.7471	3.8642	3.9813	4.0984	4.21549	4.33259	4.44969	4.56678	4.68388		#N/A	#N/A	#N/A	#N/A	#N/A	1
NDNS825	78	12.0166	0.120166	0.240332	0.360498	0.480664	0.60083	0.720996	0.841162	0.961328	1.08149	1.20166	1.32183	1.44199	1.56216	1.68232	1.80249	1.92266	2.04282	2.16299	2.28315	2.40332	2.52349	2.64365	2.76382	2.88398	3.00415	3.12432	3.24448	3.36465	3.48481	3.60498	3.72515	3.84531	3.96548	4.08564	4.20581	4.32598	4.44614	4.56631	4.68647	4.80664		#N/A	#N/A	#N/A	#N/A	#N/A	1.5
NDNS873	38	7.4954	0.074954	0.149908	0.224862	0.299816	0.37477	0.449724	0.524678	0.599632	0.674586	0.74954	0.824494	0.899448	0.974402	1.04936	1.12431	1.19926	1.27422	1.34917	1.42413	1.49908	1.57403	1.64899	1.72394	1.7989	1.87385	1.9488	2.02376	2.09871	2.17367	2.24862	2.32357	2.39853	2.47348	2.54844	2.62339	2.69834	2.7733	2.84825	2.92321	2.99816		#N/A	#N/A	#N/A	#N/A	#N/A	#N/A
NDNS764	25	10.9391	0.109391	0.218782	0.328173	0.437564	0.546955	0.656346	0.765737	0.875128	0.984519	1.09391	1.2033	1.31269	1.42208	1.53147	1.64087	1.75026	1.85965	1.96904	2.07843	2.18782	2.29721	2.4066	2.51599	2.62538	2.73478	2.84417	2.95356	3.06295	3.17234	3.28173	3.39112	3.50051	3.6099	3.71929	3.82868	3.93808	4.04747	4.15686	4.26625	4.37564		#N/A	#N/A	#N/A	#N/A	#N/A	0
NDNS791	27	9.3661	0.093661	0.187322	0.280983	0.374644	0.468305	0.561966	0.655627	0.749288	0.842949	0.93661	1.03027	1.12393	1.21759	1.31125	1.40491	1.49858	1.59224	1.6859	1.77956	1.87322	1.96688	2.06054	2.1542	2.24786	2.34152	2.43519	2.52885	2.62251	2.71617	2.80983	2.90349	2.99715	3.09081	3.18447	3.27813	3.3718	3.46546	3.55912	3.65278	3.74644		#N/A	#N/A	#N/A	#N/A	#N/A	#N/A
NDNS817	39	16.5083	0.165083	0.330166	0.495249	0.660332	0.825415	0.990498	1.15558	1.32066	1.48575	1.65083	1.81591	1.981	2.14608	2.31116	2.47625	2.64133	2.80641	2.97149	3.13658	3.30166	3.46674	3.63183	3.79691	3.96199	4.12707	4.29216	4.45724	4.62232	4.78741	4.95249	5.11757	5.28266	5.44774	5.61282	5.7779	5.94299	6.10807	6.27315	6.43824	6.60332		#N/A	#N/A	#N/A	0	4.5	13.5
NDNS822	72	7.95	0.0795	0.159	0.2385	0.318	0.3975	0.477	0.5565	0.636	0.7155	0.795	0.8745	0.954	1.0335	1.113	1.1925	1.272	1.3515	1.431	1.5105	1.59	1.6695	1.749	1.8285	1.908	1.9875	2.067	2.1465	2.226	2.3055	2.385	2.4645	2.544	2.6235	2.703	2.7825	2.862	2.9415	3.021	3.1005	3.18		#N/A	#N/A	#N/A	#N/A	#N/A	#N/A
NDNS834	20	8.9919	0.089919	0.179838	0.269757	0.359676	0.449595	0.539514	0.629433	0.719352	0.809271	0.89919	0.989109	1.07903	1.16895	1.25887	1.34879	1.4387	1.52862	1.61854	1.70846	1.79838	1.8883	1.97822	2.06814	2.15806	2.24797	2.33789	2.42781	2.51773	2.60765	2.69757	2.78749	2.87741	2.96733	3.05725	3.14716	3.23708	3.327	3.41692	3.50684	3.59676		#N/A	#N/A	#N/A	#N/A	#N/A	#N/A
NDNS848	40	3.5804	0.035804	0.071608	0.107412	0.143216	0.17902	0.214824	0.250628	0.286432	0.322236	0.35804	0.393844	0.429648	0.465452	0.501256	0.53706	0.572864	0.608668	0.644472	0.680276	0.71608	0.751884	0.787688	0.823492	0.859296	0.8951	0.930904	0.966708	1.00251	1.03832	1.07412	1.10992	1.14573	1.18153	1.21734	1.25314	1.28894	1.32475	1.36055	1.39636	1.43216		#N/A	#N/A	#N/A	#N/A	#N/A	#N/A
NDNS852	11	10.5684	0.105684	0.211368	0.317052	0.422736	0.52842	0.634104	0.739788	0.845472	0.951156	1.05684	1.16252	1.26821	1.37389	1.47958	1.58526	1.69094	1.79663	1.90231	2.008	2.11368	2.21936	2.32505	2.43073	2.53642	2.6421	2.74778	2.85347	2.95915	3.06484	3.17052	3.2762	3.38189	3.48757	3.59326	3.69894	3.80462	3.91031	4.01599	4.12168	4.22736		#N/A	#N/A	#N/A	#N/A	#N/A	#N/A
NDNS854	43	22.1084	0.221084	0.442168	0.663252	0.884336	1.10542	1.3265	1.54759	1.76867	1.98976	2.21084	2.43192	2.65301	2.87409	3.09518	3.31626	3.53734	3.75843	3.97951	4.2006	4.42168	4.64276	4.86385	5.08493	5.30602	5.5271	5.74818	5.96927	6.19035	6.41144	6.63252	6.8536	7.07469	7.29577	7.51686	7.73794	7.95902	8.18011	8.40119	8.62228	8.84336		#N/A	#N/A	0	7	23	44
NDNS772	26	3.5212	0.035212	0.070424	0.105636	0.140848	0.17606	0.211272	0.246484	0.281696	0.316908	0.35212	0.387332	0.422544	0.457756	0.492968	0.52818	0.563392	0.598604	0.633816	0.669028	0.70424	0.739452	0.774664	0.809876	0.845088	0.8803	0.915512	0.950724	0.985936	1.02115	1.05636	1.09157	1.12678	1.162	1.19721	1.23242	1.26763	1.30284	1.33806	1.37327	1.40848		#N/A	#N/A	#N/A	#N/A	#N/A	#N/A
NDNS783	5	13.5819	0.135819	0.271638	0.407457	0.543276	0.679095	0.814914	0.950733	1.08655	1.22237	1.35819	1.49401	1.62983	1.76565	1.90147	2.03728	2.1731	2.30892	2.44474	2.58056	2.71638	2.8522	2.98802	3.12384	3.25966	3.39547	3.53129	3.66711	3.80293	3.93875	4.07457	4.21039	4.34621	4.48203	4.61785	4.75366	4.88948	5.0253	5.16112	5.29694	5.43276		#N/A	#N/A	#N/A	#N/A	0.5	4
NDNS789	31	5.7718	0.057718	0.115436	0.173154	0.230872	0.28859	0.346308	0.404026	0.461744	0.519462	0.57718	0.634898	0.692616	0.750334	0.808052	0.86577	0.923488	0.981206	1.03892	1.09664	1.15436	1.21208	1.2698	1.32751	1.38523	1.44295	1.50067	1.55839	1.6161	1.67382	1.73154	1.78926	1.84698	1.90469	1.96241	2.02013	2.07785	2.13557	2.19328	2.251	2.30872		#N/A	#N/A	#N/A	#N/A	#N/A	#N/A
NDNS808	67	8.2834	0.082834	0.165668	0.248502	0.331336	0.41417	0.497004	0.579838	0.662672	0.745506	0.82834	0.911174	0.994008	1.07684	1.15968	1.24251	1.32534	1.40818	1.49101	1.57385	1.65668	1.73951	1.82235	1.90518	1.98802	2.07085	2.15368	2.23652	2.31935	2.40219	2.48502	2.56785	2.65069	2.73352	2.81636	2.89919	2.98202	3.06486	3.14769	3.23053	3.31336		#N/A	#N/A	#N/A	#N/A	#N/A	#N/A
NDNS812	108	9.5274	0.095274	0.190548	0.285822	0.381096	0.47637	0.571644	0.666918	0.762192	0.857466	0.95274	1.04801	1.14329	1.23856	1.33384	1.42911	1.52438	1.61966	1.71493	1.81021	1.90548	2.00075	2.09603	2.1913	2.28658	2.38185	2.47712	2.5724	2.66767	2.76295	2.85822	2.95349	3.04877	3.14404	3.23932	3.33459	3.42986	3.52514	3.62041	3.71569	3.81096		#N/A	#N/A	#N/A	#N/A	#N/A	#N/A
NDNS837	32	9.8836	0.098836	0.197672	0.296508	0.395344	0.49418	0.593016	0.691852	0.790688	0.889524	0.98836	1.0872	1.18603	1.28487	1.3837	1.48254	1.58138	1.68021	1.77905	1.87788	1.97672	2.07556	2.17439	2.27323	2.37206	2.4709	2.56974	2.66857	2.76741	2.86624	2.96508	3.06392	3.16275	3.26159	3.36042	3.45926	3.5581	3.65693	3.75577	3.8546	3.95344		#N/A	#N/A	#N/A	#N/A	#N/A	#N/A
NDNS858	22	7.7064	0.077064	0.154128	0.231192	0.308256	0.38532	0.462384	0.539448	0.616512	0.693576	0.77064	0.847704	0.924768	1.00183	1.0789	1.15596	1.23302	1.31009	1.38715	1.46422	1.54128	1.61834	1.69541	1.77247	1.84954	1.9266	2.00366	2.08073	2.15779	2.23486	2.31192	2.38898	2.46605	2.54311	2.62018	2.69724	2.7743	2.85137	2.92843	3.0055	3.08256		#N/A	#N/A	#N/A	#N/A	#N/A	#N/A
NDNS867	23	11.1929	0.111929	0.223858	0.335787	0.447716	0.559645	0.671574	0.783503	0.895432	1.00736	1.11929	1.23122	1.34315	1.45508	1.56701	1.67893	1.79086	1.90279	2.01472	2.12665	2.23858	2.35051	2.46244	2.57437	2.6863	2.79822	2.91015	3.02208	3.13401	3.24594	3.35787	3.4698	3.58173	3.69366	3.80559	3.91752	4.02944	4.14137	4.2533	4.36523	4.47716		#N/A	#N/A	#N/A	#N/A	#N/A	0.5
NDNS774	36	12.3243	0.123243	0.246486	0.369729	0.492972	0.616215	0.739458	0.862701	0.985944	1.10919	1.23243	1.35567	1.47892	1.60216	1.7254	1.84864	1.97189	2.09513	2.21837	2.34162	2.46486	2.5881	2.71135	2.83459	2.95783	3.08107	3.20432	3.32756	3.4508	3.57405	3.69729	3.82053	3.94378	4.06702	4.19026	4.3135	4.43675	4.55999	4.68323	4.80648	4.92972		#N/A	#N/A	#N/A	#N/A	#N/A	2
NDNS781	266	17.2603	0.172603	0.345206	0.517809	0.690412	0.863015	1.03562	1.20822	1.38082	1.55343	1.72603	1.89863	2.07124	2.24384	2.41644	2.58905	2.76165	2.93425	3.10685	3.27946	3.45206	3.62466	3.79727	3.96987	4.14247	4.31508	4.48768	4.66028	4.83288	5.00549	5.17809	5.35069	5.5233	5.6959	5.8685	6.0411	6.21371	6.38631	6.55891	6.73152	6.90412		#N/A	#N/A	#N/A	1	6	17
NDNS797	35	10.1746	0.101746	0.203492	0.305238	0.406984	0.50873	0.610476	0.712222	0.813968	0.915714	1.01746	1.11921	1.22095	1.3227	1.42444	1.52619	1.62794	1.72968	1.83143	1.93317	2.03492	2.13667	2.23841	2.34016	2.4419	2.54365	2.6454	2.74714	2.84889	2.95063	3.05238	3.15413	3.25587	3.35762	3.45936	3.56111	3.66286	3.7646	3.86635	3.96809	4.06984		#N/A	#N/A	#N/A	#N/A	#N/A	#N/A
NDNS846	121	6.8624	0.068624	0.137248	0.205872	0.274496	0.34312	0.411744	0.480368	0.548992	0.617616	0.68624	0.754864	0.823488	0.892112	0.960736	1.02936	1.09798	1.16661	1.23523	1.30386	1.37248	1.4411	1.50973	1.57835	1.64698	1.7156	1.78422	1.85285	1.92147	1.9901	2.05872	2.12734	2.19597	2.26459	2.33322	2.40184	2.47046	2.53909	2.60771	2.67634	2.74496		#N/A	#N/A	#N/A	#N/A	#N/A	#N/A
NDNS795	43	11.0315	0.110315	0.22063	0.330945	0.44126	0.551575	0.66189	0.772205	0.88252	0.992835	1.10315	1.21347	1.32378	1.43409	1.54441	1.65473	1.76504	1.87535	1.98567	2.09599	2.2063	2.31662	2.42693	2.53724	2.64756	2.75787	2.86819	2.97851	3.08882	3.19914	3.30945	3.41976	3.53008	3.64039	3.75071	3.86102	3.97134	4.08165	4.19197	4.30229	4.4126		#N/A	#N/A	#N/A	#N/A	#N/A	0
NDNS802	22	4.7641	0.047641	0.095282	0.142923	0.190564	0.238205	0.285846	0.333487	0.381128	0.428769	0.47641	0.524051	0.571692	0.619333	0.666974	0.714615	0.762256	0.809897	0.857538	0.905179	0.95282	1.00046	1.0481	1.09574	1.14338	1.19103	1.23867	1.28631	1.33395	1.38159	1.42923	1.47687	1.52451	1.57215	1.61979	1.66744	1.71508	1.76272	1.81036	1.858	1.90564		#N/A	#N/A	#N/A	#N/A	#N/A	#N/A
NDNS821	34	8.4348	0.084348	0.168696	0.253044	0.337392	0.42174	0.506088	0.590436	0.674784	0.759132	0.84348	0.927828	1.01218	1.09652	1.18087	1.26522	1.34957	1.43392	1.51826	1.60261	1.68696	1.77131	1.85566	1.94	2.02435	2.1087	2.19305	2.2774	2.36174	2.44609	2.53044	2.61479	2.69914	2.78348	2.86783	2.95218	3.03653	3.12088	3.20522	3.28957	3.37392		#N/A	#N/A	#N/A	#N/A	#N/A	#N/A
NDNS841	39	13.8785	0.138785	0.27757	0.416355	0.55514	0.693925	0.83271	0.971495	1.11028	1.24907	1.38785	1.52663	1.66542	1.80421	1.94299	2.08177	2.22056	2.35935	2.49813	2.63692	2.7757	2.91449	3.05327	3.19206	3.33084	3.46963	3.60841	3.7472	3.88598	4.02477	4.16355	4.30234	4.44112	4.57991	4.71869	4.85747	4.99626	5.13504	5.27383	5.41262	5.5514		#N/A	#N/A	#N/A	#N/A	1	5
NDNS863	55	7.6741	0.076741	0.153482	0.230223	0.306964	0.383705	0.460446	0.537187	0.613928	0.690669	0.76741	0.844151	0.920892	0.997633	1.07437	1.15112	1.22786	1.3046	1.38134	1.45808	1.53482	1.61156	1.6883	1.76504	1.84178	1.91852	1.99527	2.07201	2.14875	2.22549	2.30223	2.37897	2.45571	2.53245	2.60919	2.68594	2.76268	2.83942	2.91616	2.9929	3.06964		#N/A	#N/A	#N/A	#N/A	#N/A	#N/A
NDNS811	66	13.2028	0.132028	0.264056	0.396084	0.528112	0.66014	0.792168	0.924196	1.05622	1.18825	1.32028	1.45231	1.58434	1.71636	1.84839	1.98042	2.11245	2.24448	2.3765	2.50853	2.64056	2.77259	2.90462	3.03664	3.16867	3.3007	3.43273	3.56476	3.69678	3.82881	3.96084	4.09287	4.2249	4.35692	4.48895	4.62098	4.75301	4.88504	5.01706	5.14909	5.28112		#N/A	#N/A	#N/A	#N/A	0	3.5
NDNS813	45	9.5441	0.095441	0.190882	0.286323	0.381764	0.477205	0.572646	0.668087	0.763528	0.858969	0.95441	1.04985	1.14529	1.24073	1.33617	1.43161	1.52706	1.6225	1.71794	1.81338	1.90882	2.00426	2.0997	2.19514	2.29058	2.38603	2.48147	2.57691	2.67235	2.76779	2.86323	2.95867	3.05411	3.14955	3.24499	3.34043	3.43588	3.53132	3.62676	3.7222	3.81764		#N/A	#N/A	#N/A	#N/A	#N/A	#N/A
NDNS840	18	5.6467	0.056467	0.112934	0.169401	0.225868	0.282335	0.338802	0.395269	0.451736	0.508203	0.56467	0.621137	0.677604	0.734071	0.790538	0.847005	0.903472	0.959939	1.01641	1.07287	1.12934	1.18581	1.24227	1.29874	1.35521	1.41167	1.46814	1.52461	1.58108	1.63754	1.69401	1.75048	1.80694	1.86341	1.91988	1.97635	2.03281	2.08928	2.14575	2.20221	2.25868		#N/A	#N/A	#N/A	#N/A	#N/A	#N/A
NDNS849	44	15.7745	0.157745	0.31549	0.473235	0.63098	0.788725	0.94647	1.10421	1.26196	1.4197	1.57745	1.7352	1.89294	2.05069	2.20843	2.36618	2.52392	2.68166	2.83941	2.99716	3.1549	3.31264	3.47039	3.62813	3.78588	3.94362	4.10137	4.25911	4.41686	4.57461	4.73235	4.89009	5.04784	5.20559	5.36333	5.52107	5.67882	5.83656	5.99431	6.15206	6.3098		#N/A	#N/A	#N/A	#N/A	3.5	11
NDNS856	17	5.2229	0.052229	0.104458	0.156687	0.208916	0.261145	0.313374	0.365603	0.417832	0.470061	0.52229	0.574519	0.626748	0.678977	0.731206	0.783435	0.835664	0.887893	0.940122	0.992351	1.04458	1.09681	1.14904	1.20127	1.2535	1.30572	1.35795	1.41018	1.46241	1.51464	1.56687	1.6191	1.67133	1.72356	1.77579	1.82801	1.88024	1.93247	1.9847	2.03693	2.08916		#N/A	#N/A	#N/A	#N/A	#N/A	#N/A
NDNS786	116	9.2939	0.092939	0.185878	0.278817	0.371756	0.464695	0.557634	0.650573	0.743512	0.836451	0.92939	1.02233	1.11527	1.20821	1.30115	1.39409	1.48702	1.57996	1.6729	1.76584	1.85878	1.95172	2.04466	2.1376	2.23054	2.32348	2.41641	2.50935	2.60229	2.69523	2.78817	2.88111	2.97405	3.06699	3.15993	3.25287	3.3458	3.43874	3.53168	3.62462	3.71756		#N/A	#N/A	#N/A	#N/A	#N/A	#N/A
NDNS827	31	8.0429	0.080429	0.160858	0.241287	0.321716	0.402145	0.482574	0.563003	0.643432	0.723861	0.80429	0.884719	0.965148	1.04558	1.12601	1.20643	1.28686	1.36729	1.44772	1.52815	1.60858	1.68901	1.76944	1.84987	1.9303	2.01072	2.09115	2.17158	2.25201	2.33244	2.41287	2.4933	2.57373	2.65416	2.73459	2.81501	2.89544	2.97587	3.0563	3.13673	3.21716		#N/A	#N/A	#N/A	#N/A	#N/A	#N/A
NDNS850	25	11.9706	0.119706	0.239412	0.359118	0.478824	0.59853	0.718236	0.837942	0.957648	1.07735	1.19706	1.31677	1.43647	1.55618	1.67588	1.79559	1.9153	2.035	2.15471	2.27441	2.39412	2.51383	2.63353	2.75324	2.87294	2.99265	3.11236	3.23206	3.35177	3.47147	3.59118	3.71089	3.83059	3.9503	4.07	4.18971	4.30942	4.42912	4.54883	4.66853	4.78824		#N/A	#N/A	#N/A	#N/A	#N/A	1.5
NDNS862	95	7.9949	0.079949	0.159898	0.239847	0.319796	0.399745	0.479694	0.559643	0.639592	0.719541	0.79949	0.879439	0.959388	1.03934	1.11929	1.19924	1.27918	1.35913	1.43908	1.51903	1.59898	1.67893	1.75888	1.83883	1.91878	1.99873	2.07867	2.15862	2.23857	2.31852	2.39847	2.47842	2.55837	2.63832	2.71827	2.79822	2.87816	2.95811	3.03806	3.11801	3.19796		#N/A	#N/A	#N/A	#N/A	#N/A	#N/A
NDNS768	16	18.913	0.18913	0.37826	0.56739	0.75652	0.94565	1.13478	1.32391	1.51304	1.70217	1.8913	2.08043	2.26956	2.45869	2.64782	2.83695	3.02608	3.21521	3.40434	3.59347	3.7826	3.97173	4.16086	4.34999	4.53912	4.72825	4.91738	5.10651	5.29564	5.48477	5.6739	5.86303	6.05216	6.24129	6.43042	6.61955	6.80868	6.99781	7.18694	7.37607	7.5652		#N/A	#N/A	#N/A	2.5	10.5	25.5
NDNS833	19	4.0751	0.040751	0.081502	0.122253	0.163004	0.203755	0.244506	0.285257	0.326008	0.366759	0.40751	0.448261	0.489012	0.529763	0.570514	0.611265	0.652016	0.692767	0.733518	0.774269	0.81502	0.855771	0.896522	0.937273	0.978024	1.01877	1.05953	1.10028	1.14103	1.18178	1.22253	1.26328	1.30403	1.34478	1.38553	1.42629	1.46704	1.50779	1.54854	1.58929	1.63004		#N/A	#N/A	#N/A	#N/A	#N/A	#N/A
NDNS847	60	11.5407	0.115407	0.230814	0.346221	0.461628	0.577035	0.692442	0.807849	0.923256	1.03866	1.15407	1.26948	1.38488	1.50029	1.6157	1.73111	1.84651	1.96192	2.07733	2.19273	2.30814	2.42355	2.53895	2.65436	2.76977	2.88517	3.00058	3.11599	3.2314	3.3468	3.46221	3.57762	3.69302	3.80843	3.92384	4.03924	4.15465	4.27006	4.38547	4.50087	4.61628		#N/A	#N/A	#N/A	#N/A	#N/A	1
NDNS771	37	7.2152	0.072152	0.144304	0.216456	0.288608	0.36076	0.432912	0.505064	0.577216	0.649368	0.72152	0.793672	0.865824	0.937976	1.01013	1.08228	1.15443	1.22658	1.29874	1.37089	1.44304	1.51519	1.58734	1.6595	1.73165	1.8038	1.87595	1.9481	2.02026	2.09241	2.16456	2.23671	2.30886	2.38102	2.45317	2.52532	2.59747	2.66962	2.74178	2.81393	2.88608		#N/A	#N/A	#N/A	#N/A	#N/A	#N/A
NDNS806	17	12.8036	0.128036	0.256072	0.384108	0.512144	0.64018	0.768216	0.896252	1.02429	1.15232	1.28036	1.4084	1.53643	1.66447	1.7925	1.92054	2.04858	2.17661	2.30465	2.43268	2.56072	2.68876	2.81679	2.94483	3.07286	3.2009	3.32894	3.45697	3.58501	3.71304	3.84108	3.96912	4.09715	4.22519	4.35322	4.48126	4.6093	4.73733	4.86537	4.9934	5.12144		#N/A	#N/A	#N/A	#N/A	0	2.5
NDNS815	151	7.4308	0.074308	0.148616	0.222924	0.297232	0.37154	0.445848	0.520156	0.594464	0.668772	0.74308	0.817388	0.891696	0.966004	1.04031	1.11462	1.18893	1.26324	1.33754	1.41185	1.48616	1.56047	1.63478	1.70908	1.78339	1.8577	1.93201	2.00632	2.08062	2.15493	2.22924	2.30355	2.37786	2.45216	2.52647	2.60078	2.67509	2.7494	2.8237	2.89801	2.97232		#N/A	#N/A	#N/A	#N/A	#N/A	#N/A
NDNS763	25	9.3092	0.093092	0.186184	0.279276	0.372368	0.46546	0.558552	0.651644	0.744736	0.837828	0.93092	1.02401	1.1171	1.2102	1.30329	1.39638	1.48947	1.58256	1.67566	1.76875	1.86184	1.95493	2.04802	2.14112	2.23421	2.3273	2.42039	2.51348	2.60658	2.69967	2.79276	2.88585	2.97894	3.07204	3.16513	3.25822	3.35131	3.4444	3.5375	3.63059	3.72368		#N/A	#N/A	#N/A	#N/A	#N/A	#N/A
NDNS826	105	7.8583	0.078583	0.157166	0.235749	0.314332	0.392915	0.471498	0.550081	0.628664	0.707247	0.78583	0.864413	0.942996	1.02158	1.10016	1.17874	1.25733	1.33591	1.41449	1.49308	1.57166	1.65024	1.72883	1.80741	1.88599	1.96457	2.04316	2.12174	2.20032	2.27891	2.35749	2.43607	2.51466	2.59324	2.67182	2.75041	2.82899	2.90757	2.98615	3.06474	3.14332		#N/A	#N/A	#N/A	#N/A	#N/A	#N/A
NDNS777	63	10.5481	0.105481	0.210962	0.316443	0.421924	0.527405	0.632886	0.738367	0.843848	0.949329	1.05481	1.16029	1.26577	1.37125	1.47673	1.58221	1.6877	1.79318	1.89866	2.00414	2.10962	2.2151	2.32058	2.42606	2.53154	2.63702	2.74251	2.84799	2.95347	3.05895	3.16443	3.26991	3.37539	3.48087	3.58635	3.69183	3.79732	3.9028	4.00828	4.11376	4.21924		#N/A	#N/A	#N/A	#N/A	#N/A	#N/A
NDNS807	39	4.3174	0.043174	0.086348	0.129522	0.172696	0.21587	0.259044	0.302218	0.345392	0.388566	0.43174	0.474914	0.518088	0.561262	0.604436	0.64761	0.690784	0.733958	0.777132	0.820306	0.86348	0.906654	0.949828	0.993002	1.03618	1.07935	1.12252	1.1657	1.20887	1.25205	1.29522	1.33839	1.38157	1.42474	1.46792	1.51109	1.55426	1.59744	1.64061	1.68379	1.72696		#N/A	#N/A	#N/A	#N/A	#N/A	#N/A
NDNS778	72	10.9973	0.109973	0.219946	0.329919	0.439892	0.549865	0.659838	0.769811	0.879784	0.989757	1.09973	1.2097	1.31968	1.42965	1.53962	1.64959	1.75957	1.86954	1.97951	2.08949	2.19946	2.30943	2.41941	2.52938	2.63935	2.74933	2.8593	2.96927	3.07924	3.18922	3.29919	3.40916	3.51914	3.62911	3.73908	3.84905	3.95903	4.069	4.17897	4.28895	4.39892		#N/A	#N/A	#N/A	#N/A	#N/A	0
NDNS855	37	11.0506	0.110506	0.221012	0.331518	0.442024	0.55253	0.663036	0.773542	0.884048	0.994554	1.10506	1.21557	1.32607	1.43658	1.54708	1.65759	1.7681	1.8786	1.98911	2.09961	2.21012	2.32063	2.43113	2.54164	2.65214	2.76265	2.87316	2.98366	3.09417	3.20467	3.31518	3.42569	3.53619	3.6467	3.7572	3.86771	3.97822	4.08872	4.19923	4.30973	4.42024		#N/A	#N/A	#N/A	#N/A	#N/A	0
NDNS865	63	11.6236	0.116236	0.232472	0.348708	0.464944	0.58118	0.697416	0.813652	0.929888	1.04612	1.16236	1.2786	1.39483	1.51107	1.6273	1.74354	1.85978	1.97601	2.09225	2.20848	2.32472	2.44096	2.55719	2.67343	2.78966	2.9059	3.02214	3.13837	3.25461	3.37084	3.48708	3.60332	3.71955	3.83579	3.95202	4.06826	4.1845	4.30073	4.41697	4.5332	4.64944		#N/A	#N/A	#N/A	#N/A	#N/A	1
NDNS838	49	13.9261	0.139261	0.278522	0.417783	0.557044	0.696305	0.835566	0.974827	1.11409	1.25335	1.39261	1.53187	1.67113	1.81039	1.94965	2.08892	2.22818	2.36744	2.5067	2.64596	2.78522	2.92448	3.06374	3.203	3.34226	3.48152	3.62079	3.76005	3.89931	4.03857	4.17783	4.31709	4.45635	4.59561	4.73487	4.87413	5.0134	5.15266	5.29192	5.43118	5.57044		#N/A	#N/A	#N/A	#N/A	1	5
NDNS776	17	12.0945	0.120945	0.24189	0.362835	0.48378	0.604725	0.72567	0.846615	0.96756	1.08851	1.20945	1.33039	1.45134	1.57228	1.69323	1.81417	1.93512	2.05607	2.17701	2.29795	2.4189	2.53985	2.66079	2.78173	2.90268	3.02363	3.14457	3.26551	3.38646	3.5074	3.62835	3.7493	3.87024	3.99118	4.11213	4.23308	4.35402	4.47497	4.59591	4.71685	4.8378		#N/A	#N/A	#N/A	#N/A	#N/A	1.5
NDNS788	18	14.4029	0.144029	0.288058	0.432087	0.576116	0.720145	0.864174	1.0082	1.15223	1.29626	1.44029	1.58432	1.72835	1.87238	2.01641	2.16044	2.30446	2.44849	2.59252	2.73655	2.88058	3.02461	3.16864	3.31267	3.4567	3.60072	3.74475	3.88878	4.03281	4.17684	4.32087	4.4649	4.60893	4.75296	4.89699	5.04102	5.18504	5.32907	5.4731	5.61713	5.76116		#N/A	#N/A	#N/A	#N/A	1.5	6
NDNS810	65	11.7576	0.117576	0.235152	0.352728	0.470304	0.58788	0.705456	0.823032	0.940608	1.05818	1.17576	1.29334	1.41091	1.52849	1.64606	1.76364	1.88122	1.99879	2.11637	2.23394	2.35152	2.4691	2.58667	2.70425	2.82182	2.9394	3.05698	3.17455	3.29213	3.4097	3.52728	3.64486	3.76243	3.88001	3.99758	4.11516	4.23274	4.35031	4.46789	4.58546	4.70304		#N/A	#N/A	#N/A	#N/A	#N/A	1
NDNS809	44	11.7053	0.117053	0.234106	0.351159	0.468212	0.585265	0.702318	0.819371	0.936424	1.05348	1.17053	1.28758	1.40464	1.52169	1.63874	1.75579	1.87285	1.9899	2.10695	2.22401	2.34106	2.45811	2.57517	2.69222	2.80927	2.92632	3.04338	3.16043	3.27748	3.39454	3.51159	3.62864	3.7457	3.86275	3.9798	4.09685	4.21391	4.33096	4.44801	4.56507	4.68212		#N/A	#N/A	#N/A	#N/A	#N/A	1
NDNS823	330	8.8454	0.088454	0.176908	0.265362	0.353816	0.44227	0.530724	0.619178	0.707632	0.796086	0.88454	0.972994	1.06145	1.1499	1.23836	1.32681	1.41526	1.50372	1.59217	1.68063	1.76908	1.85753	1.94599	2.03444	2.1229	2.21135	2.2998	2.38826	2.47671	2.56517	2.65362	2.74207	2.83053	2.91898	3.00744	3.09589	3.18434	3.2728	3.36125	3.44971	3.53816		#N/A	#N/A	#N/A	#N/A	#N/A	#N/A
NDNS829	46	7.1018	0.071018	0.142036	0.213054	0.284072	0.35509	0.426108	0.497126	0.568144	0.639162	0.71018	0.781198	0.852216	0.923234	0.994252	1.06527	1.13629	1.20731	1.27832	1.34934	1.42036	1.49138	1.5624	1.63341	1.70443	1.77545	1.84647	1.91749	1.9885	2.05952	2.13054	2.20156	2.27258	2.34359	2.41461	2.48563	2.55665	2.62767	2.69868	2.7697	2.84072		#N/A	#N/A	#N/A	#N/A	#N/A	#N/A
NDNS824	6	9.7518	0.097518	0.195036	0.292554	0.390072	0.48759	0.585108	0.682626	0.780144	0.877662	0.97518	1.0727	1.17022	1.26773	1.36525	1.46277	1.56029	1.65781	1.75532	1.85284	1.95036	2.04788	2.1454	2.24291	2.34043	2.43795	2.53547	2.63299	2.7305	2.82802	2.92554	3.02306	3.12058	3.21809	3.31561	3.41313	3.51065	3.60817	3.70568	3.8032	3.90072		#N/A	#N/A	#N/A	#N/A	#N/A	#N/A
[truncated: 78 more columns]
